# Supplementary material for: Study of red vine phenotypic plasticity across central-southern Italy sites: an integrated analysis of the transcriptome and weather indices through WGCNA
Source: Front Plant Sci. 2024 Nov 11;15:1498649. doi: 10.3389/fpls.2024.1498649 (PMC11586177; doi:10.3389/fpls.2024.1498649)
Supplement: Supplementary file 1 [file DataSheet1.zip]

Archive with 9 entries (9 files):
- Online resource 1.pdf
- Online resource 2.pdf
- Online resource 3.pdf
- Online resource 4.pdf
- Online resource 5.pdf
- Online resource 6.pdf
- Online resource 7.pdf
- Online resource 8 - Table S4.xlsx
- Online resource 9 - Table S5.xlsx
