# Supplementary material for: Study of red vine phenotypic plasticity across central-southern Italy sites: an integrated analysis of the transcriptome and weather indices through WGCNA
Source: Front Plant Sci. 2024 Nov 11;15:1498649. doi: 10.3389/fpls.2024.1498649 (PMC11586177; doi:10.3389/fpls.2024.1498649)
Supplement: Supplementary file 1 [file DataSheet1.zip › Online resource 8 - Table S4.xlsx]

## Sheet: Deeppink_TSS
Table S4. List of the genes in the modules significantly correlated with traits
Gene ID	GS.Total.soluble.solids	p.GS.Total.soluble.solids	MM.deeppink	p.MM.deeppink	v4	Functional_annotation	Functional_category	Gene Ontology Biological Pathway	BP Description
Cluster-27903.41811	0.935154	0.00617108	0.830747	0.0405458	-	-	-	--	--
Cluster-27903.28967	0.937583	0.00572228	0.902366	0.0138334	Vitvi05g04120	-	-	GO:0045859	regulation of protein kinase activity
Cluster-27903.21753	0.951303	0.00349939	0.818156	0.0465945	Vitvi18g02135	Pentatricopeptide (PPR) repeat-containing protein	Diverse functions.Gene family with diverse functions.Pentatricopeptide domain family	GO:0016032//GO:0008608	viral process//attachment of spindle microtubules to kinetochore
Cluster-27903.30969	0.953928	0.00313511	0.909773	0.0118442	Vitvi17g00891	No hit	No hit	--	--
Cluster-27903.28386	0.898228	0.0150092	0.958588	0.00253695	Vitvi08g01167	Major Facilitator Superfamily	Transport overview.Electrochemical Potential-driven Transporters.Porters.Major Facilitator Superfamily	--	--
Cluster-27903.42038	0.872536	0.0233352	0.969464	0.00138441	Vitvi02g00313	MurE pigment defective embryo (PDE316)	Signaling.Signaling pathway.Protein kinase	--	--
Cluster-27903.29172	0.814271	0.0485396	0.857399	0.0290526	Vitvi01g00572	Translation initiation factor eIF-3 subunit 2	Metabolism.Primary metabolism.Protein metabolism and modification.Protein synthesis.Translation.Translational initiation	--	--
Cluster-27903.29175	0.895415	0.0158351	0.943508	0.00469688	Vitvi17g00932	No hit	No hit	--	--
Cluster-27903.24357	0.948189	0.00395709	0.824812	0.043348	-	-	-	--	--
Cluster-27903.30769	0.818762	0.0462942	0.921663	0.00896477	Vitvi08g00757	Ribosomal protein S4 (RPS4D) 40S	Metabolism.Primary metabolism.Protein metabolism and modification.Protein synthesis.Ribosome	--	--
Cluster-27903.18891	0.985413	0.0003176	0.890993	0.017176	-	-	-	GO:0006269//GO:0006351	DNA replication, synthesis of RNA primer//transcription, DNA-templated
Cluster-27903.22236	0.854016	0.0304114	0.93852	0.00555355	-	-	-	GO:0006508	proteolysis
Cluster-27903.36578	0.814579	0.0483842	0.937962	0.00565376	Vitvi14g01303	Zinc finger (C3HC4-type ring finger)	Regulation overview.Regulation of gene expression.Regulation of transcription.Transcription factor.Zinc finger C3HC4 family transcription factor	GO:0016567	protein ubiquitination
Cluster-27903.29513	0.890032	0.0174747	0.991179	0.000116379	Vitvi04g04112	-	-	--	--
Cluster-27903.23175	0.825328	0.043101	0.970965	0.00125227	Vitvi18g02525	Unknown	Unknown	GO:0009405//GO:0055114//GO:0006118	pathogenesis//oxidation-reduction process//obsolete electron transport
Cluster-27903.34007	0.860333	0.0278982	0.899195	0.0147303	Vitvi06g00384	Ribonuclease P/MRP protein subunit RPP1	Metabolism.Primary metabolism.Nucleobase, nucleoside, nucleotide, nucleic acid metabolism.Nucleic acid metabolism.RNA metabolism.RNA catabolism	GO:0051252//GO:0006352//GO:0008033	regulation of RNA metabolic process//DNA-templated transcription, initiation//tRNA processing
Cluster-27903.29901	0.819314	0.0460215	0.835375	0.0384213	Vitvi01g00781	Serine/threonine kinase protein	Signaling.Signaling pathway.Protein kinase	GO:0006468//GO:0055114//GO:0019050	protein phosphorylation//oxidation-reduction process//suppression by virus of host apoptotic process
Cluster-27903.22888	0.969707	0.00136257	0.838487	0.0370232	-	-	-	--	--
Cluster-27903.39739	0.997173	1.2e-05	0.903858	0.0134206	-	-	-	--	--
Cluster-27903.12880	0.96267	0.0020643	0.877644	0.0215404	-	-	-	GO:0005975//GO:0030259	carbohydrate metabolic process//lipid glycosylation
Cluster-27903.26179	0.887397	0.0183054	0.814928	0.0482081	Vitvi15g00795	Geraniol 10-hydroxylase	Metabolism.Secondary metabolism.Terpenoid metabolism.Monoterpenoid metabolism.Monoterpenoid biosynthesis	GO:0055114	oxidation-reduction process
Cluster-27903.33176	0.879714	0.0208329	0.842985	0.035045	Vitvi05g00986	Unknown protein	Unknown	GO:0005975	carbohydrate metabolic process
Cluster-27903.37583	0.986734	0.000262794	0.843097	0.0349963	-	-	-	GO:0006098//GO:0009165//GO:0006144//GO:0009116	pentose-phosphate shunt//nucleotide biosynthetic process//purine nucleobase metabolic process//nucleoside metabolic process
Cluster-27903.46161	0.94135	0.00505889	0.832755	0.0396172	-	-	-	GO:0006123	mitochondrial electron transport, cytochrome c to oxygen
Cluster-27903.38784	0.960762	0.00227927	0.847206	0.0332353	-	-	-	GO:0006355//GO:0018342//GO:0019229	regulation of transcription, DNA-templated//protein prenylation//regulation of vasoconstriction
Cluster-27903.36932	0.875333	0.022344	0.957987	0.00261059	Vitvi06g00296	GRIK2 (geminivirus rep interacting kinase 2)	Signaling.Signaling pathway.Protein kinase	GO:0006468	protein phosphorylation
Cluster-27903.29668	0.936297	0.00595777	0.944055	0.00460728	Vitvi08g00739	Importin beta-2	Transport overview.Incompletely characterized transport systems.Recognized transporters of unknown biochemical mechanism.Nuclear pore complex	GO:0009069//GO:0016310//GO:0006886	serine family amino acid metabolic process//phosphorylation//intracellular protein transport
Cluster-27903.31750	0.827873	0.0418919	0.92484	0.00826116	Vitvi10g00600	CBL-interacting protein kinase 19 CIPK19	Signaling.Signaling pathway.Protein kinase	GO:0007165//GO:0006468	signal transduction//protein phosphorylation
Cluster-27903.39522	0.874079	0.0227859	0.875928	0.022136	Vitvi12g02033	TRNA pseudouridine synthase	Metabolism.single reactions	--	--
Cluster-27903.35930	0.861132	0.0275874	0.954868	0.00300935	Vitvi18g01067	BPC6/BBR/BPC6/BPC6	Regulation overview.Regulation of gene expression.Regulation of transcription.Transcription factor.BBR family transcription factor	--	--
Cluster-27903.35388	0.917004	0.0100466	0.953252	0.00322698	Vitvi13g01827	PRLI-interacting factor A	Unknown	GO:0006323	DNA packaging
Cluster-27903.32720	0.842773	0.0351372	0.959968	0.00237175	Vitvi03g01334	No hit	No hit	--	--
Cluster-27903.24895	0.890866	0.0172155	0.926924	0.00781506	Vitvi18g00846	Unknown	Unknown	GO:0006396//GO:0006260//GO:0000723//GO:0006807//GO:0006144	RNA processing//DNA replication//telomere maintenance//nitrogen compound metabolic process//purine nucleobase metabolic process
Cluster-27903.30003	0.859813	0.0281011	0.982431	0.000460278	Vitvi09g00520	Periodic tryptophan protein 2	Cellular process.Cellular component organization and biogenesis.Ribosome organization and biogenesis	--	--
Cluster-27903.19030	0.99308	7.17e-05	0.879581	0.020878	-	-	-	--	--
Cluster-27903.23340	0.930225	0.00713299	0.976019	0.000855747	Vitvi15g04490	-	-	GO:0006118//GO:0009432//GO:0051782//GO:0009772//GO:0019684	obsolete electron transport//SOS response//negative regulation of cell division//photosynthetic electron transport in photosystem II//photosynthesis, light reaction
Cluster-27903.25740	0.866547	0.0255263	0.943022	0.00477732	Vitvi18g01008	NAD-dependent epimerase/dehydratase	Unclear	--	--
Cluster-27903.41852	0.966936	0.00162175	0.914	0.0107761	Vitvi18g00534	Ethylene-inducible CTR1	Signaling.Hormone Signaling.Ethylene Signaling.Ethylene-mediated Signaling pathway	GO:0006468	protein phosphorylation
Cluster-27903.37008	0.851971	0.0312469	0.842603	0.0352111	Vitvi18g02231	Hydrolase, alpha/beta fold	Unknown	GO:0007165//GO:0006355//GO:0051252//GO:0009451//GO:0008033	signal transduction//regulation of transcription, DNA-templated//regulation of RNA metabolic process//RNA modification//tRNA processing
Cluster-27903.31777	0.969118	0.00141586	0.906505	0.0127035	Vitvi06g01739	Thiamine biosynthesis protein ThiC	Metabolism.Primary metabolism.Coenzyme and prosthetic group metabolism.Thiamine metabolism.Thiamine biosynthesis	GO:0009228	thiamine biosynthetic process
Cluster-27903.35692	0.935315	0.00614099	0.93466	0.00626458	Vitvi02g00315	GMP synthase	Metabolism.Primary metabolism.Nucleobase, nucleoside, nucleotide, nucleic acid metabolism.Nucleotide metabolism.Purine metabolism	GO:0055114//GO:0006144//GO:0006536//GO:0006164//GO:0015979//GO:0008033//GO:0007165//GO:0006177//GO:0009236	oxidation-reduction process//purine nucleobase metabolic process//glutamate metabolic process//purine nucleotide biosynthetic process//photosynthesis//tRNA processing//signal transduction//GMP biosynthetic process//cobalamin biosynthetic process
Cluster-27903.26777	0.961453	0.0022002	0.885643	0.0188685	-	-	-	--	--
Cluster-27903.21029	0.902018	0.0139302	0.830164	0.0408171	-	-	-	--	--
Cluster-27903.20492	0.927665	0.00765921	0.847114	0.0332743	Vitvi14g00041	Protein-serine/threonine kinase haspin-related	Signaling.Signaling pathway.Protein kinase	--	--
Cluster-27903.16396	0.881248	0.0203158	0.989269	0.000172127	Vitvi16g01181	Timeless ATIM	Signaling.Signaling pathway.Circadian clock Signaling	--	--
Cluster-27903.39404	0.89643	0.0155347	0.968935	0.00143256	Vitvi15g01052	No hit	No hit	--	--
Cluster-27903.35797	0.945315	0.00440384	0.890581	0.0173038	-	-	-	GO:0006351//GO:0015074	transcription, DNA-templated//DNA integration
Cluster-27903.30694	0.885598	0.0188831	0.990802	0.000126514	Vitvi11g00446	Kelch repeat-containing F-box protein	Unknown	--	--
Cluster-27903.24140	0.905934	0.0128565	0.867538	0.0251571	Vitvi12g01868	2OG-Fe(II) oxygenase	Metabolism.Cellular metabolism.Oxidation reduction.2OG-Fe(II) oxygenase superfamily	--	--
Cluster-27903.25782	0.938256	0.00560081	0.879095	0.0210432	-	-	-	--	--
Cluster-27903.35804	0.81234	0.0495203	0.863306	0.0267508	Vitvi05g00406	Unknown protein	Unknown	GO:0106005//GO:0032259	RNA 5'-cap (guanine-N7)-methylation//methylation
Cluster-27903.27362	0.900696	0.0143024	0.867233	0.0252704	Vitvi15g00819	Peptidyl-prolyl cis-trans isomerase-like 3	Metabolism.Primary metabolism.Nucleobase, nucleoside, nucleotide, nucleic acid metabolism.Nucleic acid metabolism.RNA metabolism.RNA processing.mRNA processing.mRNA splicing	GO:0000413	protein peptidyl-prolyl isomerization
Cluster-27903.38621	0.903041	0.0136457	0.946416	0.00422997	Vitvi04g00445	Pentatricopeptide (PPR) repeat-containing protein	Diverse functions.Gene family with diverse functions.Pentatricopeptide domain family	GO:0006417//GO:0006355	regulation of translation//regulation of transcription, DNA-templated
Cluster-27903.26924	0.887773	0.0181857	0.899256	0.0147129	Vitvi02g00724	Inositol 1,3,4-trisphosphate 5/6-kinase.	Metabolism.Primary metabolism.Carbohydrate metabolism.Monosaccharide metabolism.Inositol phosphate metabolism	GO:0042167//GO:0015994//GO:0055114	heme catabolic process//chlorophyll metabolic process//oxidation-reduction process
Cluster-27903.27103	0.963211	0.00200527	0.886953	0.0184472	-	-	-	GO:0006355	regulation of transcription, DNA-templated
Cluster-27903.34909	0.910339	0.0116982	0.898323	0.0149818	Vitvi15g00747	Transducin protein	Unclear	GO:0006511//GO:0009451//GO:0001522	ubiquitin-dependent protein catabolic process//RNA modification//pseudouridine synthesis
Cluster-27903.27958	0.933486	0.00648897	0.830605	0.0406114	-	-	-	--	--
Cluster-27903.38226	0.895859	0.0157034	0.957238	0.00270376	Vitvi11g00303	Ethylene-responsive protein	Signaling.Hormone Signaling.Ethylene Signaling.Ethylene-mediated Signaling pathway	GO:0006886	intracellular protein transport
Cluster-27903.40451	0.920811	0.00915808	0.92917	0.00734769	Vitvi05g01594	Ribosomal protein L51/S25/CI-B8	Metabolism.Primary metabolism.Protein metabolism and modification.Protein synthesis.Ribosome	GO:0000271	polysaccharide biosynthetic process
Cluster-27903.32235	0.915741	0.0103502	0.920681	0.00918785	Vitvi19g01688	No hit	No hit	GO:0006750	glutathione biosynthetic process
Cluster-27903.44551	0.845672	0.0338877	0.945388	0.00439222	-	-	-	--	--
Cluster-27903.43188	0.867756	0.0250764	0.965393	0.00177579	Vitvi02g00700	Ubiquitin-specific protease 20	Metabolism.Primary metabolism.Protein metabolism and modification.Proteolysis.cytoplasmic and nuclear protein degradation.Ubiquitin-mediated proteolysis	GO:0016579	protein deubiquitination
Cluster-27903.19948	0.96397	0.00192387	0.972595	0.00111625	Vitvi16g00715	Multi-copper oxidase (SKU5)	Transport overview.Incompletely characterized transport systems.Recognized transporters of unknown biochemical mechanism.Iron/Lead Transporter.Oxidase-dep Fe2+ Transporter	GO:0042254//GO:0055114//GO:0006412	ribosome biogenesis//oxidation-reduction process//translation
Cluster-27903.43371	0.970569	0.00128652	0.829022	0.0413511	-	-	-	--	--
Cluster-27903.28256	0.940005	0.00529121	0.942278	0.00490152	Vitvi05g01367	Unknown protein	Unknown	--	--
Cluster-27903.34813	0.82331	0.0440707	0.944274	0.00457155	Vitvi06g00073	Pre-mRNA splicing factor cwc22	Metabolism.Primary metabolism.Nucleobase, nucleoside, nucleotide, nucleic acid metabolism.Nucleic acid metabolism.RNA metabolism.RNA processing.mRNA processing.mRNA splicing	--	--
Cluster-27903.28759	0.849794	0.0321484	0.943866	0.00463805	Vitvi18g01069	Regulator of chromosome condensation (RCC1)	Transport overview.Nucleocytoplasmic transport.Nuclear pore complex	--	--
Cluster-27903.17187	0.853469	0.030634	0.900621	0.0143236	-	-	-	--	--
Cluster-27903.49832	0.935274	0.00614866	0.896006	0.0156599	-	-	-	--	--
Cluster-27903.22072	0.939392	0.00539872	0.923999	0.00844475	Vitvi17g01522	paired amphipathic helix protein Sin3a	Regulation overview.Regulation of gene expression.Regulation of transcription.Transcription factor.PAH	GO:0006355	regulation of transcription, DNA-templated
Cluster-27903.41689	0.923615	0.00852913	0.88232	0.0199581	Vitvi04g00151	Molecular chaperone DnaJ	Transport overview.Primary Active Transporters.P-P-bond hydrolysis-driven transporters.General Secretory Pathway (Sec)	GO:0055114	oxidation-reduction process
Cluster-27903.42555	0.888979	0.0178042	0.969011	0.00142558	Vitvi09g00071	Inter-alpha-trypsin inhibitor heavy chain	Transposable elements viral and plasmid proteins.Protein from transposable element	--	--
Cluster-27903.22800	0.886753	0.018511	0.973206	0.00106725	Vitvi10g00077	DNA helicase SNF2 domain-containing protein	Regulation overview.Regulation of gene expression.Regulation of transcription.Transcription factor.SNF2 family transcription factor	--	--
Cluster-27903.41424	0.898624	0.0148946	0.9652	0.00179547	Vitvi10g00754	Minichromosome maintenance protein 3	Metabolism.Primary metabolism.Nucleobase, nucleoside, nucleotide, nucleic acid metabolism.Nucleic acid metabolism.DNA metabolism.DNA replication	GO:0006270//GO:0006355	DNA replication initiation//regulation of transcription, DNA-templated
Cluster-27903.37028	0.934631	0.00626999	0.917122	0.0100185	-	-	-	--	--
Cluster-27903.19853	0.902051	0.0139213	0.88811	0.0180788	Vitvi10g00247	Oligopeptide transporter OPT3	Transport overview.Electrochemical Potential-driven Transporters.Porters.Oligopeptide Transporter	GO:0055085	transmembrane transport
Cluster-27903.29061	0.88181	0.0201277	0.988984	0.000181374	Vitvi01g00898	Unknown protein	Unknown	GO:0032065	maintenance of protein location in cell cortex
Cluster-27903.29734	0.983459	0.000408161	0.877484	0.0215959	Vitvi16g02073	Rhodanese domain-containing protein	Unclassified	GO:0070072	vacuolar proton-transporting V-type ATPase complex assembly
Cluster-27903.21563	0.835609	0.0383152	0.917506	0.00992711	Vitvi14g01305	Pentatricopeptide (PPR) repeat-containing	Diverse functions.Gene family with diverse functions.Pentatricopeptide domain family	GO:0009399//GO:0006904	nitrogen fixation//vesicle docking involved in exocytosis
Cluster-27903.36494	0.923549	0.0085437	0.825984	0.0427878	Vitvi17g00076	ATPase domain-containing protein	Unclear	GO:0048193//GO:0000398	Golgi vesicle transport//mRNA splicing, via spliceosome
Cluster-27903.19388	0.844656	0.0343233	0.908583	0.0121535	Vitvi14g01678	NAC domain-containing protein 44	Regulation overview.Regulation of gene expression.Regulation of transcription.Transcription factor.NAC family transcription factor	GO:0006355	regulation of transcription, DNA-templated
Cluster-27903.5963	0.965531	0.00176167	0.862457	0.027076	-	-	-	--	--
Cluster-27903.35801	0.956817	0.00275687	0.975535	0.000890475	-	-	-	--	--
Cluster-27903.35933	0.921861	0.00891992	0.821792	0.0448076	Vitvi15g00695	Nitroreductase	Unclear	--	--
Cluster-27903.46799	0.934558	0.00628389	0.915128	0.0104993	-	-	-	GO:0001837	epithelial to mesenchymal transition
Cluster-27903.29486	0.860571	0.0278052	0.918644	0.00965888	Vitvi09g01487	Scarecrow transcription factor 29 (SCL29)	Regulation overview.Regulation of gene expression.Regulation of transcription.Transcription factor.GRAS family transcription factor	GO:0006996//GO:0002949//GO:0016567	organelle organization//tRNA threonylcarbamoyladenosine modification//protein ubiquitination
Cluster-27903.28352	0.972788	0.0011007	0.875153	0.0224073	Vitvi13g04084	-	-	GO:0006352	DNA-templated transcription, initiation
Cluster-27903.26711	0.83873	0.0369146	0.86744	0.0251937	Vitvi13g00651	PUB17 (plant U- box 17)	Cellular process.Cell growth and death.Cell death	GO:0016567//GO:0042981	protein ubiquitination//regulation of apoptotic process
Cluster-27903.27253	0.824893	0.0433089	0.920415	0.00924865	Vitvi12g00683	Heat shock protein 90C	Metabolism.Primary metabolism.Protein metabolism and modification.Protein folding.Chaperone-mediated protein folding.HSP-mediated protein folding	--	--
Cluster-27903.29936	0.874607	0.0225993	0.940174	0.00526168	Vitvi14g00052	Unknown protein	Unknown	--	--
Cluster-27903.25827	0.927244	0.00774769	0.960308	0.00233193	Vitvi07g00687	IAA12	Signaling.Hormone Signaling.Auxin Signaling.Auxin-mediated Signaling pathway	GO:0009235	cobalamin metabolic process
Cluster-27903.26552	0.853752	0.0305189	0.95536	0.00294466	Vitvi17g00836	ApaG domain protein	Unknown	GO:0006631//GO:0055114//GO:0006633//GO:0006552//GO:0006554//GO:0018874//GO:0006574//GO:0006568//GO:0006550	fatty acid metabolic process//oxidation-reduction process//fatty acid biosynthetic process//leucine catabolic process//lysine catabolic process//benzoate metabolic process//valine catabolic process//tryptophan metabolic process//isoleucine catabolic process
Cluster-27903.35719	0.844853	0.0342385	0.861076	0.0276091	Vitvi18g00943	Pore protein 24K chain	Transport overview.Channels and pores.ß-Barrel porins.Plastid Outer Envelope Porin of 24 kDa	--	--
Cluster-27903.22295	0.938741	0.00551413	0.975809	0.000870751	Vitvi08g01561	PAB7 (poly(A) binding protein 7)	Transport overview.Primary Active Transporters.P-P-bond hydrolysis-driven transporters.Nuclear mRNA Exporter	--	--
Cluster-27903.20176	0.949279	0.0037937	0.932788	0.00662439	-	-	-	GO:0006506	GPI anchor biosynthetic process
Cluster-27903.38044	0.912292	0.0112017	0.930107	0.00715688	Vitvi07g00378	Glycosyl transferase family 8 protein	Metabolism.Primary metabolism.Carbohydrate metabolism.Glycosyl transference	--	--
Cluster-27903.37677	0.97589	0.000864961	0.921236	0.00906125	Vitvi02g01557	Retrotransposon gag protein	Transposable elements viral and plasmid proteins.Protein from transposable element	--	--
Cluster-27903.20440	0.966812	0.00163386	0.897363	0.0152608	-	-	-	--	--
Cluster-27903.41154	0.833136	0.0394423	0.96716	0.00160003	Vitvi01g00491	UDP-3-O-acyl N-acetylglycosamine deacetylase	Metabolism.Primary metabolism.Carbohydrate metabolism.Oligosaccharide metabolism.Glycan metabolism.Lipopolysaccharide biosynthesis	GO:0006807//GO:0009245	nitrogen compound metabolic process//lipid A biosynthetic process
Cluster-27903.7207	0.979308	0.000637823	0.814996	0.0481739	-	-	-	--	--
Cluster-27903.29044	0.921888	0.00891399	0.823555	0.0439525	Vitvi05g01540	F-box domain containing protein	Metabolism.Primary metabolism.Protein metabolism and modification.Proteolysis.cytoplasmic and nuclear protein degradation.Ubiquitin-mediated proteolysis	--	--
Cluster-27903.41996	0.821397	0.0449999	0.930342	0.00710942	Vitvi01g02258	Ribosomal protein L17 (RPL17B) 60S	Metabolism.Primary metabolism.Protein metabolism and modification.Protein synthesis.Ribosome	--	--
Cluster-27903.26989	0.825612	0.0429651	0.867218	0.025276	Vitvi07g00189	Zinc finger (C3HC4-type ring finger)	Regulation overview.Regulation of gene expression.Regulation of transcription.Transcription factor.Zinc finger C3HC4 family transcription factor	GO:0016567//GO:0015694//GO:0006996	protein ubiquitination//mercury ion transport//organelle organization
Cluster-27903.20716	0.942545	0.00485676	0.954131	0.0031077	Vitvi10g00084	Endonuclease/exonuclease/phosphatase family	Metabolism.Primary metabolism.Nucleobase, nucleoside, nucleotide, nucleic acid metabolism.Nucleic acid metabolism.DNA metabolism	GO:0051302//GO:0006888//GO:0051604//GO:0006886	regulation of cell division//endoplasmic reticulum to Golgi vesicle-mediated transport//protein maturation//intracellular protein transport
Cluster-27903.40558	0.87422	0.022736	0.940307	0.00523847	Vitvi07g01425	SGT1	Signaling.Hormone Signaling.Auxin Signaling.Auxin-mediated Signaling pathway	GO:0015703	chromate transport
Cluster-27903.46232	0.819864	0.0457507	0.948784	0.00386739	Vitvi07g01991	GPI transamidase subunit PIG-U	Metabolism.Primary metabolism.Lipid metabolism.Glycolipid metabolism.GPI anchor biosynthesis	--	--
Cluster-27903.27269	0.842729	0.0351564	0.953597	0.0031799	-	-	-	--	--
Cluster-27903.34873	0.827094	0.0422601	0.983528	0.000404748	Vitvi17g00840	U3 small nucleolar RNA-associated protein MPP10	Metabolism.Primary metabolism.Protein metabolism and modification.Protein synthesis.Ribosome	GO:0006364	rRNA processing
Cluster-27903.21781	0.864486	0.0263019	0.922269	0.00882824	Vitvi03g01304	Regulator of chromosome condensation (RCC1)	Transport overview.Nucleocytoplasmic transport.Nuclear pore complex	GO:0006355	regulation of transcription, DNA-templated
Cluster-27903.32784	0.905259	0.0130387	0.870984	0.0238941	Vitvi17g00898	Copper amine oxidase	Metabolism.Primary metabolism.Amino acid metabolism.Arginine and proline metabolism.Urea cycle	GO:0007165//GO:0006825//GO:0055114//GO:0009308	signal transduction//copper ion transport//oxidation-reduction process//amine metabolic process
Cluster-27903.36617	0.881422	0.0202573	0.991672	0.000103733	Vitvi16g00146	AAA-type ATPase	Diverse functions.Gene family with diverse functions.AAA-type ATPase domain family	--	--
Cluster-27903.29621	0.840682	0.0360514	0.915973	0.0102942	Vitvi01g00097	GTP-binding protein (ERG)	Signaling.Signaling pathway.G-protein signaling pathway	GO:0055085	transmembrane transport
Cluster-27903.40612	0.915931	0.0103044	0.941326	0.005063	Vitvi14g02568	Unknown	Unknown	GO:0006366//GO:0006355	transcription by RNA polymerase II//regulation of transcription, DNA-templated
Cluster-27903.27927	0.818062	0.0466411	0.963235	0.00200261	Vitvi08g02074	Unknown protein	Unknown	GO:0048193//GO:1902600	Golgi vesicle transport//proton transmembrane transport
Cluster-27903.28257	0.841769	0.0355748	0.899227	0.0147212	Vitvi12g00519	Spg1p (septum-promoting GTPase)	Signaling.Signaling pathway.G-protein signaling pathway	GO:0050690	regulation of defense response to virus by virus
Cluster-27903.6147	0.876349	0.021989	0.988635	0.000193005	Vitvi07g00337	NAD+ ADP-ribosyltransferase	Metabolism.Primary metabolism.Coenzyme and prosthetic group metabolism.Nicotinate and nicotinamide metabolism	GO:0042254//GO:0006412//GO:0006471	ribosome biogenesis//translation//protein ADP-ribosylation
Cluster-27903.35885	0.847584	0.0330754	0.965437	0.00177129	Vitvi07g00226	SWA1 (slow walker1); nucleotide binding	Cellular process.Cell growth and death	GO:0006364	rRNA processing
Cluster-27903.21364	0.888115	0.018077	0.957917	0.00261916	Vitvi04g00041	Serine/threonine-protein kinase Aurora-1	Cellular process.Cell growth and death	GO:0006891//GO:0006468//GO:0006351	intra-Golgi vesicle-mediated transport//protein phosphorylation//transcription, DNA-templated
Cluster-27903.38322	0.849577	0.0322389	0.862501	0.0270591	-	-	-	--	--
Cluster-27903.19174	0.820044	0.0456626	0.88607	0.0187305	Vitvi06g00705	Unknown protein	Unknown	--	--
Cluster-27903.34971	0.923401	0.00857629	0.969285	0.00140062	Vitvi06g00670	Metallopeptidase M24	Metabolism.Primary metabolism.Coenzyme and prosthetic group metabolism.Biotin metabolism	--	--
Cluster-27903.38291	0.866568	0.0255184	0.955462	0.00293121	Vitvi07g02035	SET domain-containing protein	Regulation overview.Regulation of gene expression.Regulation of transcription.Transcription factor.SET PCG family transcription factor	GO:0006725	cellular aromatic compound metabolic process
Cluster-27903.21212	0.876079	0.0220831	0.923695	0.0085115	Vitvi09g00556	Polygalacturonase GH28	Cellular process.Cellular component organization and biogenesis.Cell wall organization and biogenesis.Cell wall metabolism.Cell wall modification.Pectin modification	GO:0005985//GO:0005982//GO:0005975	sucrose metabolic process//starch metabolic process//carbohydrate metabolic process
Cluster-27903.40118	0.94334	0.00472452	0.82375	0.0438588	-	-	-	GO:0006820//GO:0046411//GO:0008643//GO:0006812	anion transport//2-keto-3-deoxygluconate transmembrane transport//carbohydrate transport//cation transport
Cluster-27903.23841	0.832668	0.0396574	0.94306	0.00477086	Vitvi09g00286	Unknown protein	Unknown	--	--
Cluster-27903.19125	0.95	0.00368755	0.82672	0.0424377	Vitvi07g00154	Isopentenyltransferase 5	Signaling.Hormone Signaling.Cytokinin Signaling.Cytokinin metabolism.Cytokinin biosynthesis	GO:0006355//GO:0008033//GO:0019072//GO:0007399	regulation of transcription, DNA-templated//tRNA processing//viral genome packaging//nervous system development
Cluster-27903.33724	0.83159	0.0401546	0.966267	0.00168769	Vitvi17g00137	Adenylate kinase family	Metabolism.Primary metabolism.Nucleobase, nucleoside, nucleotide, nucleic acid metabolism.Nucleotide metabolism.Purine metabolism	--	--
Cluster-27903.38560	0.90574	0.0129086	0.912452	0.0111614	Vitvi18g04078	-	-	GO:0010215	cellulose microfibril organization
Cluster-27903.24517	0.8978	0.0151336	0.920256	0.00928519	Vitvi01g04218	-	-	GO:1902600//GO:0006119	proton transmembrane transport//oxidative phosphorylation
Cluster-27903.23199	0.819114	0.0461204	0.872486	0.0233529	Vitvi18g02528	Unknown protein	Unknown	--	--
Cluster-27903.34006	0.893089	0.016534	0.874347	0.0226911	Vitvi04g01330	Unknown protein	Unknown	GO:0006605//GO:0006886//GO:0044781//GO:0006355	protein targeting//intracellular protein transport//bacterial-type flagellum organization//regulation of transcription, DNA-templated
Cluster-27903.40880	0.921282	0.00905094	0.876247	0.0220244	-	-	-	--	--
Cluster-27903.36732	0.850547	0.0318353	0.932212	0.0067371	Vitvi02g01400	Myb domain protein MYB3R-4	Cellular process.Cell growth and death	GO:0006338	chromatin remodeling
Cluster-27903.29787	0.894054	0.0162421	0.891411	0.017047	Vitvi10g00781	Unknown protein	Unknown	--	--
Cluster-27903.19424	0.869643	0.024382	0.978977	0.000658291	Vitvi11g00557	Unknown protein	Unknown	GO:0016567	protein ubiquitination
Cluster-27903.36614	0.889886	0.0175202	0.813294	0.0490344	Vitvi18g00998	Wound-responsive protein	Response to stimulus.Stress response.Abiotic stress response.wounding	--	--
Cluster-27903.45184	0.830689	0.0405725	0.840059	0.0363258	-	-	-	--	--
Cluster-27903.42770	0.882309	0.0199618	0.91226	0.0112098	Vitvi12g02145	Intron maturase, type II	Metabolism.Primary metabolism.Nucleobase, nucleoside, nucleotide, nucleic acid metabolism.Nucleic acid metabolism.DNA metabolism.DNA replication	GO:0006397//GO:0055114	mRNA processing//oxidation-reduction process
Cluster-27903.19146	0.892687	0.0166561	0.922039	0.00887997	-	-	-	--	--
Cluster-27903.23711	0.908003	0.0123059	0.952286	0.00336057	Vitvi13g00286	Radical SAM domain-containing protein	Unclear	--	--
Cluster-27903.22393	0.889032	0.0177878	0.881949	0.0200814	Vitvi02g00915	Phosphoribulokinase	Metabolism.Primary metabolism.Carbon fixation	GO:0070072	vacuolar proton-transporting V-type ATPase complex assembly
Cluster-27903.20468	0.858913	0.028454	0.928996	0.00738335	Vitvi12g02441	Zinc finger (B-box type)	Regulation overview.Regulation of gene expression.Regulation of transcription.Transcription factor.Zinc finger B-box family transcription factor	--	--
Cluster-27903.20836	0.910246	0.0117222	0.920422	0.00924705	Vitvi13g00292	Glucan endo-1,3-beta-glucosidase precursor	Metabolism.Primary metabolism.Carbohydrate metabolism.Polysaccharide metabolism.Starch and sucrose metabolism	GO:0005975	carbohydrate metabolic process
Cluster-27903.39305	0.883481	0.0195741	0.926094	0.00799128	Vitvi06g00360	TOE1 (target of eat1 1) related to apetala2 7	Signaling.Hormone Signaling.Ethylene Signaling.Ethylene-mediated Signaling pathway	GO:0006355	regulation of transcription, DNA-templated
Cluster-27903.40550	0.866224	0.025647	0.909304	0.0119655	Vitvi16g01307	ABC transporter B member 16	Transport overview.Macromolecule transport.Multidrug transport.Multidrug ABC transport	GO:0006810//GO:0006986//GO:0006614//GO:0007186//GO:0055085	transport//response to unfolded protein//SRP-dependent cotranslational protein targeting to membrane//G protein-coupled receptor signaling pathway//transmembrane transport
Cluster-27903.23601	0.834644	0.0387532	0.960344	0.00232774	Vitvi13g01225	No hit	No hit	GO:1902600	proton transmembrane transport
Cluster-27903.34062	0.83543	0.0383965	0.825279	0.043124	Vitvi12g02470	Unknown protein	Unknown	GO:0042742//GO:0006412//GO:0042254//GO:0015986	defense response to bacterium//translation//ribosome biogenesis//ATP synthesis coupled proton transport
Cluster-27903.34488	0.879703	0.0208366	0.928947	0.00739336	Vitvi05g00060	PUMILIO 24 (APUM24)	Regulation overview.Regulation of gene expression.Regulation of translation.Translation repression	GO:0045444//GO:0006118	fat cell differentiation//obsolete electron transport
Cluster-27903.12915	0.915348	0.0104458	0.96319	0.00200756	Vitvi12g01553	LHCB6 (light harvesting complex PSII)	Metabolism.Primary metabolism.Generation of metabolite precursors and energy.Photosynthesis.Antenna proteins	GO:0015986	ATP synthesis coupled proton transport
Cluster-27903.38753	0.839351	0.036639	0.937313	0.00577136	Vitvi17g04219	-	-	--	--
Cluster-27903.24412	0.824172	0.0436553	0.863076	0.0268387	-	-	-	--	--
Cluster-27903.26328	0.838489	0.0370221	0.973004	0.00108338	Vitvi14g02428	Transcription termination factor mitochondrial mTERF	Regulation overview.Regulation of gene expression.Regulation of transcription.Transcription factor.MTERF	GO:0045087//GO:0060294//GO:0060271//GO:0006270//GO:0006355	innate immune response//cilium movement involved in cell motility//cilium assembly//DNA replication initiation//regulation of transcription, DNA-templated
Cluster-27903.28777	0.816038	0.0476502	0.888488	0.0179592	Vitvi12g00866	Amidase	Metabolism.Primary metabolism.Amino acid metabolism.Arginine and proline metabolism.Urea cycle	--	--
Cluster-27903.42616	0.960902	0.00226305	0.860225	0.0279404	-	-	-	--	--
Cluster-27903.29283	0.878138	0.0213706	0.860062	0.0280037	Vitvi13g01423	Proton-dependent oligopeptide transport (POT) family protein	Transport overview.Electrochemical Potential-driven Transporters.Porters.Proton-dependent Oligopeptide Transporter	GO:0055085	transmembrane transport
Cluster-27903.40685	0.887021	0.0184255	0.983648	0.000398893	Vitvi05g00855	Histone-lysine N-methyltransferase, H3 lysine-9 specific SUVH9	Metabolism.Primary metabolism.Amino acid metabolism.Lysine metabolism	GO:0034968//GO:0006479//GO:0006554	histone lysine methylation//protein methylation//lysine catabolic process
Cluster-27903.24664	0.850245	0.0319608	0.927438	0.00770674	Vitvi04g04397	-	-	--	--
Cluster-27903.23830	0.830265	0.0407697	0.961246	0.00222369	Vitvi19g01512	DnaJ homolog, subfamily C, member 14	Transport overview.Primary Active Transporters.P-P-bond hydrolysis-driven transporters.General Secretory Pathway (Sec)	--	--
Cluster-27903.19639	0.845557	0.0339372	0.929169	0.00734792	Vitvi08g01966	Dehydration-responsive element-binding protein 2F	Signaling.Hormone Signaling.Ethylene Signaling.Ethylene-mediated Signaling pathway	GO:0006355	regulation of transcription, DNA-templated
Cluster-27903.24691	0.9126	0.0111243	0.904507	0.0132429	Vitvi17g00083	Unknown protein	Unknown	--	--
Cluster-27903.38038	0.97582	0.00086997	0.894461	0.0161201	Vitvi16g01289	CCT motif constans-like	Regulation overview.Regulation of gene expression.Regulation of transcription.Transcription factor.CCT family transcription factor	--	--
Cluster-27903.28941	0.85286	0.0308824	0.975259	0.000910586	Vitvi02g01098	Single-strand DNA binding protein	Metabolism.Primary metabolism.Nucleobase, nucleoside, nucleotide, nucleic acid metabolism.Nucleic acid metabolism.DNA metabolism.DNA replication	--	--
Cluster-27903.28275	0.884587	0.0192116	0.968585	0.00146487	Vitvi05g00130	Phytochrome B	Signaling.Hormone Signaling.Jasmonate salicylate signaling.Jasmonate Signaling.Jasmonate-mediated Signaling pathway	GO:0009584//GO:0007165//GO:0000160//GO:0006355//GO:0016310//GO:0018298	detection of visible light//signal transduction//phosphorelay signal transduction system//regulation of transcription, DNA-templated//phosphorylation//protein-chromophore linkage
Cluster-27903.5928	0.929454	0.00728949	0.902447	0.0138108	-	-	-	--	--
Cluster-27903.46246	0.869443	0.0244551	0.831033	0.0404126	-	-	-	--	--
Cluster-27903.33079	0.878373	0.02129	0.954639	0.00303976	Vitvi07g00581	Tetratricopeptide repeat (TPR)-containing protein	Unknown	--	--
Cluster-27903.30508	0.876541	0.0219223	0.954601	0.00304488	Vitvi12g00489	Nuclear assembly factor 1	Unclear	GO:0006367//GO:0001522//GO:0042254	transcription initiation from RNA polymerase II promoter//pseudouridine synthesis//ribosome biogenesis
Cluster-27903.19069	0.973637	0.00103336	0.861826	0.0273191	-	-	-	GO:0015031	protein transport
Cluster-27903.27426	0.824751	0.043377	0.967394	0.00157744	Vitvi02g00365	DEAD box RNA helicase	Metabolism.Primary metabolism.Nucleobase, nucleoside, nucleotide, nucleic acid metabolism.Nucleic acid metabolism.RNA metabolism.RNA processing.mRNA processing.mRNA splicing	--	--
Cluster-27903.22657	0.904606	0.0132159	0.892372	0.0167524	Vitvi17g00815	Unknown protein	Unknown	--	--
Cluster-27903.39118	0.914164	0.0107354	0.944379	0.00455458	Vitvi15g04659	-	-	GO:0006281	DNA repair
Cluster-27903.6058	0.813338	0.049012	0.832559	0.0397074	Vitvi17g00133	-	-	GO:0042254//GO:0048193//GO:0006412	ribosome biogenesis//Golgi vesicle transport//translation
Cluster-27903.31095	0.823705	0.0438802	0.879304	0.020972	Vitvi14g04651	-	-	GO:0043666	regulation of phosphoprotein phosphatase activity
Cluster-27903.22650	0.845835	0.0338185	0.84905	0.032459	Vitvi06g00185	Serine/threonine-protein kinase OXI1	Signaling.Signaling pathway.Protein kinase	GO:0006468	protein phosphorylation
Cluster-27903.27713	0.82991	0.0409355	0.963704	0.00195224	Vitvi08g01111	Calcium-transporting ATPase 1, endoplasmic reticulum-type ECA1	Signaling.Signaling pathway.Calcium sensors and Signaling	--	--
Cluster-27903.4869	0.908838	0.0120869	0.914844	0.0105685	-	-	-	--	--
Cluster-27903.41466	0.882307	0.0199625	0.951202	0.00351374	-	-	-	--	--
Cluster-27903.19685	0.845048	0.0341548	0.864261	0.026387	Vitvi05g00395	Clathrin-adaptor medium chain apm3	Transport overview.Macromolecule transport.Protein transport.Protein coat	--	--
Cluster-27903.17699	0.976697	0.000808251	0.924886	0.00825137	Vitvi11g00352	DNA repair protein MutS	Metabolism.Primary metabolism.Nucleobase, nucleoside, nucleotide, nucleic acid metabolism.Nucleic acid metabolism.DNA metabolism.DNA recombination and repair.repair	GO:0006298	mismatch repair
Cluster-27903.25268	0.88674	0.0185153	0.9274	0.00771483	Vitvi06g00787	Superoxide dismutase, Fe-Mn family	Cellular process.Cellular component organization and biogenesis.Organelle organization and biogenesis.Peroxisome organization and biogenesis	GO:0006801//GO:0055114	superoxide metabolic process//oxidation-reduction process
Cluster-27903.20399	0.853421	0.0306533	0.862702	0.026982	Vitvi03g00057	3-oxo-5-alpha-steroid 4-dehydrogenase, C-terminal	Signaling.Hormone Signaling.Brassinosteroid Signaling.Brassinosteroid metabolism.Brassinosteroid biosynthesis	GO:0006629	lipid metabolic process
Cluster-27903.25028	0.813081	0.0491427	0.93292	0.00659872	-	-	-	--	--
Cluster-27903.17160	0.904051	0.0133677	0.982149	0.000475163	Vitvi11g00726	Cellulose synthase IRX3	Cellular process.Cellular component organization and biogenesis.Cell wall organization and biogenesis.Cell wall metabolism.Cell wall biosynthesis.Cellulose biosynthesis	--	--
Cluster-27903.23574	0.834136	0.0389847	0.944891	0.00447181	Vitvi14g01940	RNA helicase protein, mitochondrial	Metabolism.Primary metabolism.Nucleobase, nucleoside, nucleotide, nucleic acid metabolism.Nucleic acid metabolism.RNA metabolism	GO:0019087//GO:0009878//GO:0006508	transformation of host cell by virus//nodule morphogenesis//proteolysis
Cluster-27903.41337	0.889661	0.0175902	0.914085	0.0107551	Vitvi03g00023	Minichromosome maintenance protein 4	Metabolism.Primary metabolism.Nucleobase, nucleoside, nucleotide, nucleic acid metabolism.Nucleic acid metabolism.DNA metabolism.DNA replication	GO:0006355//GO:0006270//GO:0042981	regulation of transcription, DNA-templated//DNA replication initiation//regulation of apoptotic process
Cluster-27903.36609	0.86746	0.025186	0.846332	0.0336063	Vitvi19g00928	BRL3 (BRI1-like 3)	Signaling.Hormone Signaling.Brassinosteroid Signaling.Brassinosteroid-mediated Signaling pathway	GO:0006468//GO:0000160	protein phosphorylation//phosphorelay signal transduction system
Cluster-27903.42013	0.893973	0.0162666	0.90666	0.0126618	Vitvi16g00045	DNA binding	Metabolism.Primary metabolism.Nucleobase, nucleoside, nucleotide, nucleic acid metabolism.Nucleic acid metabolism.DNA metabolism	--	--
Cluster-27903.3004	0.935772	0.00605538	0.860158	0.0279663	-	-	-	--	--
Cluster-27903.6544	0.98384	0.000389627	0.89165	0.0169736	-	-	-	--	--
Cluster-27903.16408	0.954052	0.00311833	0.912325	0.0111933	-	-	-	--	--
Cluster-27903.30233	0.837394	0.0375115	0.954484	0.00306036	Vitvi09g01502	Subtilase	Metabolism.Primary metabolism.Protein metabolism and modification.Proteolysis.Peptidase-mediated proteolysis.Subtilase-mediated proteolysis	GO:0006508	proteolysis
Cluster-27903.24312	0.889359	0.0176849	0.848207	0.0328128	Vitvi07g04762	-	-	--	--
Cluster-27903.8335	0.935628	0.00608232	0.906152	0.0127979	-	-	-	GO:0009690//GO:0055114	cytokinin metabolic process//oxidation-reduction process
Cluster-27903.23112	0.946009	0.00429378	0.887746	0.0181942	Vitvi06g01471	Zinc finger (C2H2 type) protein (WIP3)	Regulation overview.Regulation of gene expression.Regulation of transcription.Transcription factor.C2H2 family transcription factor	GO:0006412//GO:0043386//GO:0042254	translation//mycotoxin biosynthetic process//ribosome biogenesis
Cluster-27903.21793	0.87077	0.0239715	0.84797	0.0329128	Vitvi18g00572	Retroelement pol polyprotein	Transposable elements viral and plasmid proteins.Protein from transposable element	GO:0016567	protein ubiquitination
Cluster-27903.40011	0.925837	0.00804618	0.953093	0.00324879	Vitvi02g01231	Zinc finger (C3HC4-type ring finger)	Regulation overview.Regulation of gene expression.Regulation of transcription.Transcription factor.Zinc finger C3HC4 family transcription factor	GO:0016567	protein ubiquitination
Cluster-27903.29965	0.839676	0.0364951	0.95805	0.00260284	Vitvi14g00123	GATA transcription factor 16	Regulation overview.Regulation of gene expression.Regulation of transcription.Transcription factor.C2C2-GATA family transcription factor	GO:0006355	regulation of transcription, DNA-templated
Cluster-27903.10560	0.958307	0.00257119	0.815934	0.0477025	-	-	-	--	--
Cluster-27903.15674	0.820314	0.0455298	0.892588	0.0166865	Vitvi04g04235	-	-	--	--
Cluster-27903.28707	0.839924	0.0363854	0.864899	0.0261454	Vitvi03g00455	RNA recognition motif (RRM)-containing protein	Unknown	GO:0016192	vesicle-mediated transport
Cluster-27903.19500	0.872715	0.0232713	0.892105	0.0168341	Vitvi07g01807	TGA-type basic leucine zipper protein TGA1.1	Signaling.Hormone Signaling.Jasmonate salicylate signaling.Jasmonate Signaling.Jasmonate-mediated Signaling pathway	GO:0009069//GO:0000045//GO:0000398//GO:0016310//GO:0007165//GO:0006468//GO:0006412//GO:0042254//GO:0006355	serine family amino acid metabolic process//autophagosome assembly//mRNA splicing, via spliceosome//phosphorylation//signal transduction//protein phosphorylation//translation//ribosome biogenesis//regulation of transcription, DNA-templated
Cluster-27903.13715	0.887808	0.0181743	0.931858	0.00680671	Vitvi13g04452	-	-	--	--
Cluster-27903.39602	0.838867	0.0368539	0.946551	0.00420883	Vitvi11g01398	Xyloglucan endo-transglycosylase, C-terminal	Cellular process.Cellular component organization and biogenesis.Cell wall organization and biogenesis.Cell wall metabolism.Cell wall modification.Xyloglucan modification	GO:0007165//GO:0006073//GO:0005975	signal transduction//cellular glucan metabolic process//carbohydrate metabolic process
Cluster-27903.35326	0.833889	0.0390977	0.966665	0.0016483	Vitvi06g00019	Unknown protein	Unknown	GO:0015031	protein transport
Cluster-27903.19579	0.813616	0.0488712	0.868231	0.0249006	Vitvi18g02408	LHCB5 (light harvesting complex of photosystem ii 5)	Metabolism.Primary metabolism.Generation of metabolite precursors and energy.Photosynthesis.Antenna proteins	--	--
Cluster-27903.43486	0.853683	0.0305468	0.924915	0.00824488	Vitvi04g00147	Mechanosensitive ion channel	Transport overview.Channels and pores.a-Type channels.Small Conductance Mechanosensitive Ion Channel	GO:0032259//GO:0015833//GO:0055085//GO:0015979//GO:0017187	methylation//peptide transport//transmembrane transport//photosynthesis//peptidyl-glutamic acid carboxylation
Cluster-27903.25687	0.816476	0.0474312	0.932752	0.00663139	Vitvi18g00942	Unknown protein	Unknown	--	--
Cluster-27903.25294	0.894884	0.0159933	0.938871	0.00549095	Vitvi18g04038	-	-	GO:1990961//GO:0006810//GO:0019856	xenobiotic detoxification by transmembrane export across the plasma membrane//transport//pyrimidine nucleobase biosynthetic process
Cluster-27903.61291	0.905474	0.0129805	0.828981	0.0413703	-	-	-	--	--
Cluster-27903.59878	0.831162	0.0403528	0.922292	0.00882316	Vitvi09g00336	IAA9	Signaling.Hormone Signaling.Auxin Signaling.Auxin-mediated Signaling pathway	--	--
Cluster-27903.20422	0.923818	0.00848439	0.979618	0.00061893	Vitvi09g00531	Zinc finger (CCCH-type) family protein	Regulation overview.Regulation of gene expression.Regulation of transcription.Transcription factor.C3H family transcription factor	--	--
Cluster-27903.48976	0.983351	0.000413476	0.951113	0.00352655	-	-	-	--	--
Cluster-27903.16541	0.923703	0.00850972	0.843264	0.0349239	Vitvi05g01965	RIC5 (ROP-interactive crib motif-containing protein 5)	Cellular process.Cellular component organization and biogenesis.Cytoskeleton organization and biogenesis	GO:0006886	intracellular protein transport
Cluster-27903.41379	0.921147	0.00908161	0.816722	0.0473081	-	-	-	--	--
Cluster-27903.26350	0.815533	0.0479038	0.886219	0.0186827	Vitvi02g01666	-	-	--	--
Cluster-27903.31272	0.848855	0.0325407	0.891968	0.0168761	Vitvi03g01169	Phosphate-induced protein 1	Unclear	--	--
Cluster-27903.4887	0.870726	0.0239874	0.957245	0.00270295	Vitvi16g01201	Ethylene-responsive transcription factor cytokinin response factor 4	Signaling.Hormone Signaling.Cytokinin Signaling.Cytokinin-mediated Signaling pathway	GO:0006355	regulation of transcription, DNA-templated
Cluster-27903.23097	0.829715	0.0410268	0.970102	0.00132743	Vitvi07g02789	Zinc finger (C3HC4-type ring finger)	Regulation overview.Regulation of gene expression.Regulation of transcription.Transcription factor.Zinc finger C3HC4 family transcription factor	--	--
Cluster-27903.16157	0.97009	0.00132851	0.818219	0.0465631	-	-	-	--	--
Cluster-27903.40729	0.873147	0.0231168	0.99357	6.19e-05	Vitvi00g04048	-	-	GO:0009271//GO:0006687//GO:0006355	phage shock//glycosphingolipid metabolic process//regulation of transcription, DNA-templated
Cluster-27903.41262	0.857003	0.0292103	0.985209	0.000326546	Vitvi02g00194	Methyltransferase type 11	Unclear	GO:0006412//GO:0006355	translation//regulation of transcription, DNA-templated
Cluster-27903.6226	0.98933	0.000170162	0.917499	0.0099289	Vitvi13g00113	Unknown protein	Unknown	--	--
Cluster-27903.40243	0.906364	0.012741	0.916367	0.0101991	-	-	-	GO:0016192//GO:0006886	vesicle-mediated transport//intracellular protein transport
Cluster-27903.27049	0.83444	0.0388461	0.910433	0.0116741	Vitvi18g00678	Unknown protein	Unknown	GO:0055085	transmembrane transport
Cluster-27903.7263	0.850297	0.0319388	0.873407	0.0230244	Vitvi05g00663	forkhead-associated domain-containing protein	Regulation overview.Regulation of gene expression.Regulation of transcription.Transcription factor.FHA family transcription factor	--	--
Cluster-27903.46170	0.987745	0.000224364	0.953076	0.00325118	-	-	-	--	--
Cluster-27903.22181	0.822196	0.0446107	0.854247	0.0303177	Vitvi08g01856	Basic helix-loop-helix (bHLH) family	Regulation overview.Regulation of gene expression.Regulation of transcription.Transcription factor.bHLH family transcription factor	--	--
Cluster-27903.18118	0.855151	0.0299524	0.958488	0.00254916	Vitvi18g00707	Cyclin A3;1	Cellular process.Cell growth and death	--	--
Cluster-27903.19253	0.82667	0.0424612	0.968797	0.00144523	Vitvi17g00783	Cyclic nucleotide-gated ion channel 18	Response to stimulus.Stress response.Biotic stress response.Plant-pathogen interaction	GO:0055085//GO:0006811	transmembrane transport//ion transport
Cluster-27903.21337	0.843257	0.034927	0.938846	0.00549537	Vitvi17g01278	Unknown protein	Unknown	GO:0071973	bacterial-type flagellum-dependent cell motility
Cluster-27903.23677	0.817074	0.0471322	0.942112	0.00492948	Vitvi09g01408	Transcription termination factor mitochondrial mTERF	Regulation overview.Regulation of gene expression.Regulation of transcription.Transcription factor.MTERF	GO:0006811//GO:0009405//GO:0006355	ion transport//pathogenesis//regulation of transcription, DNA-templated
Cluster-27903.44638	0.820486	0.0454455	0.958644	0.00253016	Vitvi18g02753	Unknown protein	Unknown	--	--
Cluster-27903.57907	0.837983	0.0372477	0.93332	0.00652108	Vitvi08g01666	Condensin subunit 1	Cellular process.Cell growth and death	GO:0016192//GO:0051301//GO:0045047//GO:0006886//GO:0007059	vesicle-mediated transport//cell division//protein targeting to ER//intracellular protein transport//chromosome segregation
Cluster-27903.38904	0.905702	0.012919	0.927946	0.00760056	Vitvi00g04006	-	-	--	--
Cluster-27903.12446	0.91129	0.0114552	0.813487	0.0489365	-	-	-	--	--
Cluster-27903.19380	0.856215	0.029525	0.89564	0.0157683	-	-	-	--	--
Cluster-27903.58183	0.837687	0.0373801	0.963517	0.00197227	Vitvi05g00118	Unknown protein	Unknown	--	--
Cluster-27903.8890	0.856278	0.0294995	0.853372	0.0306735	-	-	-	--	--
Cluster-27903.13887	0.845305	0.0340447	0.900354	0.0143993	-	-	-	--	--
Cluster-27903.31331	0.856474	0.0294212	0.83702	0.0376794	Vitvi14g00193	SRC2/SRC2 (soybean gene regulated BY cold-2)	Signaling.Signaling pathway.Protein kinase	--	--
Cluster-27903.29365	0.868729	0.0247172	0.932758	0.00663028	Vitvi05g01256	PRD1	Regulation overview.Regulation of cell cycle.Regulation of meiosis	GO:0051028//GO:0003333//GO:0035556	mRNA transport//amino acid transmembrane transport//intracellular signal transduction
Cluster-27903.27937	0.84447	0.0344031	0.862996	0.0268695	Vitvi11g00017	DNA repair protein RAD51	Metabolism.Primary metabolism.Nucleobase, nucleoside, nucleotide, nucleic acid metabolism.Nucleic acid metabolism.DNA metabolism.DNA recombination and repair.recombination	GO:0006281//GO:0002098//GO:0006260	DNA repair//tRNA wobble uridine modification//DNA replication
Cluster-27903.53539	0.830882	0.0404828	0.939113	0.0054479	-	-	-	GO:0009405//GO:0007018//GO:0016032//GO:0007017	pathogenesis//microtubule-based movement//viral process//microtubule-based process
Cluster-27903.24399	0.88952	0.0176345	0.94624	0.00425746	Vitvi06g00576	Proliferating cell nuclear antigen (PCNA)	Metabolism.Primary metabolism.Nucleobase, nucleoside, nucleotide, nucleic acid metabolism.Nucleic acid metabolism.DNA metabolism.DNA replication	GO:0055085//GO:0006275//GO:0006810//GO:0000077	transmembrane transport//regulation of DNA replication//transport//DNA damage checkpoint
Cluster-27903.36333	0.89261	0.0166796	0.894252	0.0161828	Vitvi07g01881	Cellulose synthase CESA2	Cellular process.Cellular component organization and biogenesis.Cell wall organization and biogenesis.Cell wall metabolism.Cell wall biosynthesis.Cellulose biosynthesis	GO:0030244//GO:0006011//GO:0005982//GO:0005985	cellulose biosynthetic process//UDP-glucose metabolic process//starch metabolic process//sucrose metabolic process
Cluster-27903.19556	0.849701	0.032187	0.924191	0.00840263	-	-	-	--	--
Cluster-27903.46034	0.950691	0.00358706	0.888244	0.0180361	-	-	-	--	--
Cluster-27903.40424	0.867299	0.025246	0.865981	0.0257382	Vitvi13g00279	Integral membrane protein, MtN24	Unknown	GO:0006357	regulation of transcription by RNA polymerase II
Cluster-27903.43488	0.836837	0.0377612	0.896472	0.0155223	-	-	-	--	--
Cluster-27903.11136	0.863368	0.0267273	0.870979	0.0238958	Vitvi04g01662	Basic helix-loop-helix (bHLH) family	Regulation overview.Regulation of gene expression.Regulation of transcription.Transcription factor.bHLH family transcription factor	--	--
Cluster-27903.18488	0.819298	0.0460297	0.895348	0.0158548	Vitvi17g00436	Transducin family protein / WD-40 repeat	Unclear	GO:0002098	tRNA wobble uridine modification
Cluster-27903.12724	0.895534	0.0157997	0.925447	0.00813001	Vitvi01g02224	Chaperone BCS1 mitochondrial	Metabolism.Primary metabolism.Protein metabolism and modification.Protein folding.Chaperone-mediated protein folding	GO:0006281//GO:0006310	DNA repair//DNA recombination
Cluster-27903.20611	0.936185	0.00597857	0.937605	0.00571819	Vitvi19g00471	Unknown protein	Unknown	GO:0006468	protein phosphorylation
Cluster-27903.4782	0.826291	0.0426416	0.942535	0.00485851	Vitvi18g00900	F-box domain containing protein	Metabolism.Primary metabolism.Protein metabolism and modification.Proteolysis.cytoplasmic and nuclear protein degradation.Ubiquitin-mediated proteolysis	GO:0007155	cell adhesion
Cluster-27903.6894	0.950627	0.00359639	0.843588	0.0347836	-	-	-	--	--
Cluster-27903.19755	0.879343	0.020959	0.941015	0.00511632	Vitvi14g00093	KNAT2 (knotted1-like homeobox gene 6)	Regulation overview.Regulation of gene expression.Regulation of transcription.Transcription factor.Homeobox domain family transcription factor	GO:0006355	regulation of transcription, DNA-templated
Cluster-27903.19743	0.931836	0.00681108	0.912061	0.0112598	Vitvi08g00794	F-box protein (FBL3)	Metabolism.Primary metabolism.Protein metabolism and modification.Proteolysis.cytoplasmic and nuclear protein degradation.Ubiquitin-mediated proteolysis	GO:0055114	oxidation-reduction process
Cluster-27903.3533	0.884517	0.0192346	0.880411	0.0205971	Vitvi02g00011	CCT motif constans-like	Regulation overview.Regulation of gene expression.Regulation of transcription.Transcription factor.CCT family transcription factor	--	--
Cluster-27903.3209	0.811465	0.0499674	0.967655	0.00155243	Vitvi08g01505	PTL (PETAL LOSS)	Regulation overview.Regulation of gene expression.Regulation of transcription.Transcription factor.Trihelix family transcription factor	--	--
Cluster-27903.17501	0.885907	0.0187834	0.923442	0.00856728	Vitvi01g00694	KNAT2 (knotted1-like homeobox gene 6)	Regulation overview.Regulation of gene expression.Regulation of transcription.Transcription factor.Homeobox domain family transcription factor	GO:0006355	regulation of transcription, DNA-templated
Cluster-27903.6037	0.913504	0.0108987	0.897039	0.0153558	Vitvi05g04223	-	-	GO:0055085	transmembrane transport
Cluster-27903.64075	0.910274	0.011715	0.861031	0.0276267	Vitvi04g01407	Leucine-rich repeat disease resistance protein	Diverse functions.Gene family with diverse functions.NBS-LRR superfamily	--	--
Cluster-27903.12230	0.819111	0.0461217	0.946096	0.00428015	Vitvi02g00942	flavonoid 3-monooxygenase	Metabolism.Secondary metabolism.Phenylpropanoid metabolism.Flavonoid metabolism.Flavonoid biosynthesis	GO:0055114	oxidation-reduction process
Cluster-27903.4991	0.938786	0.00550613	0.942543	0.00485711	-	-	-	GO:0006355	regulation of transcription, DNA-templated
Cluster-27903.27542	0.857213	0.0291265	0.888271	0.0180277	Vitvi17g04258	-	-	--	--
Cluster-27903.28564	0.821426	0.0449859	0.916789	0.010098	Vitvi15g00004	LHCA3 (Photosystem I light harvesting complex gene 3)	Metabolism.Primary metabolism.Generation of metabolite precursors and energy.Photosynthesis.Antenna proteins	--	--
Cluster-27903.42839	0.912529	0.0111421	0.984412	0.000362566	Vitvi09g00551	Unknown	Unknown	--	--
Cluster-27903.23389	0.839047	0.036774	0.898645	0.0148886	Vitvi07g00381	ATP binding protein	Unknown	GO:0006355	regulation of transcription, DNA-templated
Cluster-27903.35300	0.866522	0.0255356	0.951282	0.00350235	Vitvi06g01378	Argonaute protein	Regulation overview.Regulation of gene expression.Gene silencing.Posttranscriptional gene silencing by RNA.mRNA cleavage involved in gene silencing by miRNA	GO:0006750	glutathione biosynthetic process
Cluster-27903.26172	0.894321	0.0161618	0.855194	0.029935	Vitvi10g00050	CERK1 (chitin elicitor receptor kinase 1)	Response to stimulus.Stress response.Biotic stress response.Plant-pathogen interaction	GO:0016567	protein ubiquitination
Cluster-27903.42034	0.847109	0.0332765	0.934828	0.00623272	Vitvi00g04361	-	-	--	--
Cluster-27903.18078	0.889068	0.0177762	0.982895	0.000436348	Vitvi11g00255	Glutamate carboxypeptidase 2	Metabolism.Primary metabolism.Protein metabolism and modification.Proteolysis.Peptidase-mediated proteolysis	GO:0016559	peroxisome fission
Cluster-27903.23976	0.867157	0.0252987	0.962877	0.00204159	Vitvi13g00182	Leucine-rich repeat transmembrane protein kinase	Signaling.Signaling pathway.Protein kinase	GO:0006468	protein phosphorylation
Cluster-27903.18271	0.831165	0.0403513	0.884526	0.0192314	Vitvi13g00569	Transcription initiation factor TFIIF beta subunit	Metabolism.Primary metabolism.Nucleobase, nucleoside, nucleotide, nucleic acid metabolism.Nucleic acid metabolism.RNA metabolism.Basal transcription factors	--	--
Cluster-27903.50310	0.971918	0.00117181	0.858648	0.0285583	-	-	-	GO:0006448//GO:0001514	regulation of translational elongation//selenocysteine incorporation
Cluster-27903.21628	0.912409	0.0111723	0.97805	0.000717388	Vitvi09g00399	Sulfate transporter 3.4	Transport overview.Electrochemical Potential-driven Transporters.Porters.Sulfate Permease	GO:0008272	sulfate transport
Cluster-27903.7133	0.864637	0.0262445	0.993945	5.49e-05	-	-	-	GO:0055114//GO:0005975	oxidation-reduction process//carbohydrate metabolic process
Cluster-27903.21176	0.885808	0.0188152	0.95732	0.00269356	Vitvi19g00252	CBS domain-containing protein	Unknown	--	--
Cluster-27903.42329	0.939521	0.00537595	0.941098	0.00510206	Vitvi10g01833	-	-	GO:0006073//GO:0005975	cellular glucan metabolic process//carbohydrate metabolic process
Cluster-27903.18462	0.860645	0.0277766	0.84611	0.0337011	Vitvi08g04285	-	-	--	--
Cluster-27903.20630	0.861827	0.0273189	0.969965	0.00133962	Vitvi09g02014	Unknown protein	Unknown	--	--
Cluster-27903.26277	0.83566	0.0382922	0.97779	0.000734455	Vitvi03g00274	Cellulose synthase CESA2	Cellular process.Cellular component organization and biogenesis.Cell wall organization and biogenesis.Cell wall metabolism.Cell wall biosynthesis.Cellulose biosynthesis	GO:0015694	mercury ion transport
Cluster-27903.23678	0.841794	0.0355638	0.938973	0.00547275	Vitvi12g01497	Lipid transfer protein	Transport overview.Macromolecule transport.Lipid transport	--	--
Cluster-27903.4400	0.852173	0.0311638	0.859259	0.0283182	-	-	-	GO:0007275//GO:0030154	multicellular organism development//cell differentiation
Cluster-27903.10662	0.895384	0.0158443	0.979381	0.00063335	Vitvi00g04521	-	-	GO:0055114	oxidation-reduction process
Cluster-27903.21875	0.880485	0.0205721	0.881749	0.0201483	Vitvi01g01979	Bet v I allergen	Response to stimulus.Stress response.Biotic stress response	GO:0006952//GO:0006725	defense response//cellular aromatic compound metabolic process
Cluster-27903.20248	0.940069	0.00528	0.81167	0.0498625	-	-	-	--	--
Cluster-27903.18264	0.811773	0.0498098	0.9009	0.0142445	-	-	-	--	--
Cluster-27903.17615	0.899384	0.0146762	0.976808	0.000800554	Vitvi04g01700	Photosystem I reaction center subunit N (PSAN)	Metabolism.Primary metabolism.Generation of metabolite precursors and energy.Photosynthesis.Photosystem I	GO:0015979	photosynthesis
Cluster-28672.0	0.823763	0.0438525	0.959369	0.00244281	Vitvi08g01869	No transmitting tract	Regulation overview.Regulation of gene expression.Regulation of transcription.Transcription factor.C2H2 family transcription factor	--	--
Cluster-27903.33417	0.979612	0.000619246	0.920304	0.00927403	Vitvi05g01697	Late embryogenesis abundant protein	Response to stimulus.Stress response.Abiotic stress response.Desiccation stress response	--	--
Cluster-22984.0	0.854498	0.0302162	0.845102	0.034132	-	-	-	GO:0055114	oxidation-reduction process
Cluster-27903.24538	0.83487	0.0386506	0.916807	0.0100937	Vitvi18g00493	Zinc finger homeobox 22	Regulation overview.Regulation of gene expression.Regulation of transcription.Transcription factor.zf-HD family transcription factor	--	--
Cluster-27903.24576	0.856732	0.0293181	0.886926	0.0184557	Vitvi04g01202	No hit	No hit	GO:0006396//GO:0051252	RNA processing//regulation of RNA metabolic process
Cluster-27903.39808	0.836871	0.0377462	0.968188	0.00150195	Vitvi04g00527	Zinc finger protein 3	Regulation overview.Regulation of gene expression.Regulation of transcription.Transcription factor.C2H2 family transcription factor	--	--
Cluster-27903.3179	0.841577	0.0356587	0.869774	0.0243341	-	-	-	--	--
Cluster-27903.51916	0.879094	0.0210437	0.867427	0.0251984	Vitvi04g00158	TT2 (transparent testa 2)	Cellular process.Cell growth and death	--	--
Cluster-27903.18005	0.933837	0.00642152	0.926483	0.00790853	Vitvi07g00054	Fatty acid elongase 1	Metabolism.Primary metabolism.Lipid metabolism.Fatty acid metabolism.Fatty acid biosynthesis	GO:0006633	fatty acid biosynthetic process
Cluster-27903.3944	0.827308	0.0421589	0.966013	0.00171304	Vitvi06g01343	Auxin-regulated protein	Signaling.Hormone Signaling.Auxin Signaling.Auxin-mediated Signaling pathway	GO:0006355	regulation of transcription, DNA-templated
Cluster-27903.60337	0.946115	0.00427712	0.842932	0.035068	-	-	-	--	--
Cluster-27903.19035	0.9224	0.0087989	0.947696	0.00403198	Vitvi18g02625	Branched-chain-amino-acid aminotransferase 2, chloroplast (Atbcat-2)	Metabolism.Primary metabolism.Amino acid metabolism.Valine, leucine, and isoleucine metabolism.Valine, leucine, and isoleucine catabolism	--	--
Cluster-27903.49261	0.849979	0.0320711	0.91208	0.011255	Vitvi05g00276	Pectinacetylesterase	Cellular process.Cellular component organization and biogenesis.Cell wall organization and biogenesis.Cell wall metabolism.Cell wall modification.Pectin modification	--	--
Cluster-27903.35413	0.925697	0.00807626	0.859234	0.028328	-	-	-	GO:0055114	oxidation-reduction process
Cluster-3953.0	0.858158	0.0287517	0.864182	0.0264171	-	-	-	GO:0010274	hydrotropism
Cluster-27903.18416	0.902685	0.0137446	0.850437	0.0318809	Vitvi04g01483	Histidine kinase 1 (AHK1)	Response to stimulus.Stress response.Abiotic stress response.Osmotic stress response	GO:0016310//GO:0007165//GO:0000160	phosphorylation//signal transduction//phosphorelay signal transduction system
Cluster-27903.18913	0.950613	0.00359839	0.838362	0.0370788	-	-	-	--	--
Cluster-27903.8710	0.952723	0.00329978	0.853214	0.030738	Vitvi16g01091	ferric reduction oxidase 4	Transport overview.Transmembrane Electron Carriers.Transmembrane 1-electron transfer carriers.Plant Photosystem I Supercomplex	GO:0050832//GO:0055114	defense response to fungus//oxidation-reduction process
Cluster-27903.6769	0.815984	0.0476772	0.962847	0.00204493	Vitvi04g01488	Unknown protein	Unknown	--	--
Cluster-27903.12752	0.94128	0.00507083	0.856834	0.0292776	Vitvi18g01156	Protein binding	Unknown	--	--
Cluster-27903.6347	0.867188	0.025287	0.945866	0.00431637	Vitvi14g01542	Ribonucleotide reductase R2	Metabolism.Primary metabolism.Nucleobase, nucleoside, nucleotide, nucleic acid metabolism.Nucleotide metabolism.Purine metabolism	GO:0009263	deoxyribonucleotide biosynthetic process
Cluster-27903.8766	0.824421	0.0435358	0.854548	0.030196	Vitvi15g01545	TIP (TCV- interacting protein)	Regulation overview.Regulation of gene expression.Regulation of transcription.Transcription factor.NAC family transcription factor	GO:0006355	regulation of transcription, DNA-templated
Cluster-27903.10978	0.844249	0.0344982	0.912035	0.0112665	Vitvi18g00894	Photosystem II PsbO protein	Metabolism.Primary metabolism.Generation of metabolite precursors and energy.Photosynthesis.Photosystem II	GO:0042549//GO:0010207	photosystem II stabilization//photosystem II assembly
Cluster-27903.14900	0.825391	0.0430709	0.96632	0.00168239	Vitvi11g01702	No hit	No hit	--	--
Cluster-27903.14007	0.853275	0.0307129	0.977021	0.000785959	Vitvi18g04120	-	-	--	--
Cluster-27903.59392	0.949166	0.00381042	0.90664	0.0126672	Vitvi17g01571	CYP71A26	Metabolism.Secondary metabolism.Terpenoid metabolism.Monoterpenoid metabolism.Monoterpenoid biosynthesis	--	--
Cluster-27903.3340	0.866629	0.0254955	0.952112	0.00338503	Vitvi17g00790	Ring-H2 finger protein ATL1D	Metabolism.Primary metabolism.Protein metabolism and modification.Proteolysis	GO:0016567	protein ubiquitination
Cluster-27903.5768	0.814883	0.0482308	0.859597	0.0281856	Vitvi00g04834	-	-	GO:0016042//GO:0046486	lipid catabolic process//glycerolipid metabolic process
Cluster-27903.3825	0.872337	0.0234066	0.96896	0.00143031	Vitvi07g01354	Annexin ANN6	Transport overview.Channels and pores.a-Type channels.Annexin	--	--
Cluster-27903.26412	0.899917	0.0145238	0.924391	0.00835901	Vitvi05g01492	GUN4	Cellular process.Cellular component organization and biogenesis.Organelle organization and biogenesis.Plastid organization and biogenesis	--	--
Cluster-27903.2708	0.820804	0.0452899	0.909123	0.0120126	Vitvi07g02724	-	-	--	--
Cluster-27903.17462	0.861518	0.0274381	0.933092	0.00656528	Vitvi08g01821	Aldose 1-epimerase	Metabolism.Primary metabolism.Carbohydrate metabolism.Glycolysis Gluconeogenesis	--	--
Cluster-27903.30762	0.815354	0.0479934	0.950973	0.00354651	Vitvi18g04795	-	-	--	--
Cluster-27903.19495	0.845599	0.033919	0.963881	0.00193331	Vitvi07g01306	OBF binding protein 2	Regulation overview.Regulation of gene expression.Regulation of transcription.Transcription factor.C2C2-DOF family transcription factor	GO:0030153//GO:0006955//GO:0006355//GO:0016567	bacteriocin immunity//immune response//regulation of transcription, DNA-templated//protein ubiquitination
Cluster-27903.41935	0.817558	0.0468912	0.870942	0.0239091	Vitvi06g04131	-	-	GO:0009405	pathogenesis
Cluster-27903.59911	0.877624	0.0215476	0.931006	0.00697603	Vitvi07g00656	Peptide transporter protein 3	Transport overview.Electrochemical Potential-driven Transporters.Porters.Proton-dependent Oligopeptide Transporter	GO:0055085	transmembrane transport
Cluster-27903.4913	0.820802	0.0452907	0.933097	0.00656438	Vitvi07g02613	Basic helix-loop-helix (bHLH) family	Regulation overview.Regulation of gene expression.Regulation of transcription.Transcription factor.bHLH family transcription factor	--	--

## Sheet: Chocolate3_PP
Gene ID	GS.poliphenols	p.GS.poliphenols	MM.chocolate3	p.MM.chocolate3	v4	Functional_annotation	Functional_category	Gene Ontology Biological Pathway	BP Description
Cluster-27903.15993	0.905346	0.0130151	0.969154	0.00141253	Vitvi14g00339	Shikimate dehydrogenase	Metabolism.Primary metabolism.Amino acid metabolism.Aromatic amino acid metabolism.Aromatic amino acid biosynthesis	GO:0000162//GO:0006571//GO:0055114//GO:0009094	tryptophan biosynthetic process//tyrosine biosynthetic process//oxidation-reduction process//L-phenylalanine biosynthetic process
Cluster-27903.24074	0.925083	0.00820849	0.876786	0.0218372	-	-	-	GO:0005975	carbohydrate metabolic process
Cluster-27903.25353	0.947784	0.00401851	0.969498	0.00138138	-	-	-	GO:0036297	interstrand cross-link repair
Cluster-27903.25545	0.887782	0.0181829	0.988406	0.00020085	Vitvi08g04244	-	-	--	--
Cluster-27903.25578	0.92764	0.00766457	0.854634	0.0301609	-	-	-	GO:0015074	DNA integration
Cluster-27903.26213	0.834771	0.0386954	0.971479	0.00120855	Vitvi07g04145	-	-	--	--
Cluster-27903.26400	0.825772	0.0428889	0.964611	0.0018564	Vitvi01g01788	Unknown protein	Unknown	GO:0019835	cytolysis
Cluster-27903.26890	0.943229	0.00474302	0.949491	0.00376225	Vitvi18g02812	No hit	No hit	--	--
Cluster-27903.27111	0.871147	0.0238351	0.911817	0.0113216	Vitvi02g00659	Unknown protein	Unknown	GO:0009733	response to auxin
Cluster-27903.27593	0.906051	0.0128251	0.868802	0.0246901	Vitvi18g00742	WRKY DNA-binding protein 7	Regulation overview.Regulation of gene expression.Regulation of transcription.Transcription factor.WRKY family transcription factor	GO:0006355	regulation of transcription, DNA-templated
Cluster-27903.27843	0.928215	0.00754461	0.929349	0.00731092	Vitvi08g00791	Unknown protein	Unknown	--	--
Cluster-27903.28824	0.90176	0.0140027	0.97828	0.000702532	Vitvi05g00648	H1flk, putative	Cellular process.Cellular component organization and biogenesis.Nucleus.Chromosome organization and biogenesis.Chromatin assembly	GO:0007186//GO:0006206//GO:0006144//GO:0006351	G protein-coupled receptor signaling pathway//pyrimidine nucleobase metabolic process//purine nucleobase metabolic process//transcription, DNA-templated
Cluster-27903.29433	0.864885	0.0261508	0.922501	0.00877635	Vitvi19g00396	Cinnamyl alcohol dehydrogenase	Metabolism.Secondary metabolism.Phenylpropanoid metabolism.Phenylpropanoid biosynthesis	GO:0008207//GO:0008209//GO:0055114//GO:0008210//GO:0006694	C21-steroid hormone metabolic process//androgen metabolic process//oxidation-reduction process//estrogen metabolic process//steroid biosynthetic process
Cluster-27903.29647	0.925318	0.00815774	0.940212	0.00525511	Vitvi14g02754	No hit	No hit	GO:0015986	ATP synthesis coupled proton transport
Cluster-27903.30187	0.831586	0.0401563	0.883077	0.0197074	-	-	-	GO:0030683//GO:0006119//GO:1902600	mitigation of host immune response by virus//oxidative phosphorylation//proton transmembrane transport
Cluster-27903.30719	0.853306	0.0307002	0.970784	0.00126794	Vitvi19g00497	Calcium-dependent protein kinase 9 CPK9	Response to stimulus.Stress response.Biotic stress response.Plant-pathogen interaction	GO:0042981	regulation of apoptotic process
Cluster-27903.30751	0.828505	0.0415938	0.917823	0.00985203	Vitvi08g01546	Unknown protein	Unknown	GO:0051028//GO:0048309	mRNA transport//endoplasmic reticulum inheritance
Cluster-27903.30904	0.8324	0.0397805	0.915222	0.0104762	Vitvi10g01740	No hit	No hit	GO:0006031	chitin biosynthetic process
Cluster-27903.30974	0.954914	0.00300332	0.976831	0.000799003	Vitvi07g00523	WRKY DNA-binding protein 47	Regulation overview.Regulation of gene expression.Regulation of transcription.Transcription factor.WRKY family transcription factor	GO:0006355	regulation of transcription, DNA-templated
Cluster-27903.30983	0.841312	0.0357749	0.934068	0.00637731	-	-	-	GO:0009405//GO:1902600//GO:0016192//GO:0006119//GO:0006886	pathogenesis//proton transmembrane transport//vesicle-mediated transport//oxidative phosphorylation//intracellular protein transport
Cluster-27903.32942	0.947873	0.00400504	0.936459	0.00592797	Vitvi18g04736	-	-	GO:0007186//GO:0050909	G protein-coupled receptor signaling pathway//sensory perception of taste
Cluster-27903.33148	0.889144	0.0177523	0.896458	0.0155264	Vitvi04g04341	-	-	--	--
Cluster-27903.33309	0.890782	0.0172416	0.950229	0.00365408	Vitvi13g04167	-	-	GO:0042742	defense response to bacterium
Cluster-27903.33363	0.852585	0.0309951	0.861365	0.0274972	Vitvi08g00960	Plectin (myosin-like)	Cellular process.Cellular component organization and biogenesis.Cytoskeleton organization and biogenesis	--	--
Cluster-27903.33381	0.852519	0.0310221	0.974953	0.000933145	Vitvi04g01473	-	-	GO:0032259//GO:0055085	methylation//transmembrane transport
Cluster-27903.34020	0.813639	0.0488592	0.915676	0.0103659	Vitvi04g00175	Unknown protein	Unknown	--	--
Cluster-27903.34496	0.937559	0.00572657	0.951929	0.00341067	Vitvi06g00191	NIMA-related protein kinase	Signaling.Signaling pathway.Protein kinase	GO:0006468	protein phosphorylation
Cluster-27903.34838	0.921128	0.00908594	0.820925	0.0452305	Vitvi01g00425	Auxin-independent growth promoter	Unknown	--	--
Cluster-27903.35066	0.962373	0.0020971	0.964989	0.0018172	Vitvi09g01518	PHD finger protein alfin	Regulation overview.Regulation of gene expression.Regulation of transcription.Transcription factor.Alfin-like family transcription factor	GO:0035556//GO:0006355	intracellular signal transduction//regulation of transcription, DNA-templated
Cluster-27903.35810	0.846952	0.0333431	0.933408	0.00650407	Vitvi06g04015	-	-	GO:0071766	Actinobacterium-type cell wall biogenesis
Cluster-27903.36252	0.966073	0.00170705	0.901294	0.0141334	-	-	-	--	--
Cluster-27903.36329	0.815396	0.0479722	0.866303	0.0256174	Vitvi10g00895	Ankyrin	Diverse functions.Gene family with diverse functions.Ankyrin domain family	--	--
Cluster-27903.36337	0.944204	0.0045829	0.951885	0.00341695	-	-	-	--	--
Cluster-27903.36340	0.87036	0.0241204	0.979274	0.000639886	-	-	-	--	--
Cluster-27903.36449	0.875851	0.0221625	0.994325	4.82092e-05	Vitvi06g00819	Leucine-rich repeat transmembrane protein kinase, putative	Signaling.Signaling pathway.Protein kinase	GO:0030001//GO:0006468//GO:0007034	metal ion transport//protein phosphorylation//vacuolar transport
Cluster-27903.36744	0.812071	0.0496576	0.960507	0.00230874	Vitvi16g00609	R protein MLA1-	Response to stimulus.Stress response.Biotic stress response.Plant-pathogen interaction.R proteins from Plant-pathogen interaction	--	--
Cluster-27903.37290	0.829788	0.0409923	0.979144	0.000647946	Vitvi08g00227	Unknown protein	Unknown	GO:0006629	lipid metabolic process
Cluster-27903.37398	0.89869	0.0148756	0.995931	2.48064e-05	-	-	-	--	--
Cluster-27903.38192	0.87145	0.0237254	0.913022	0.0110187	Vitvi17g01521	Glycerophosphoryl diester phosphodiesterase	Metabolism.Primary metabolism.Lipid metabolism.Glycerolipid metabolism.Glycerophospholipid metabolism	GO:0006629//GO:0015886//GO:0017004//GO:0016070	lipid metabolic process//heme transport//cytochrome complex assembly//RNA metabolic process
Cluster-27903.38361	0.855049	0.0299936	0.856581	0.0293787	Vitvi05g01185	Ribosome biogenesis protein Bms1	Cellular process.Cellular component organization and biogenesis.Ribosome organization and biogenesis	--	--
Cluster-27903.38634	0.847909	0.0329386	0.868351	0.0248562	Vitvi17g01377	S-adenosyl-L-methionine:salicylic acid carboxyl methyltransferase	Metabolism.Primary metabolism.Amino acid metabolism.Aromatic amino acid metabolism.Phenylalanine metabolism.Phenylalanine biosynthesis	--	--
Cluster-27903.39413	0.813223	0.0490703	0.968192	0.00150154	-	-	-	--	--
Cluster-27903.39425	0.978784	0.000670404	0.910855	0.0115659	Vitvi07g01753	Pentatricopeptide (PPR) repeat-containing	Diverse functions.Gene family with diverse functions.Pentatricopeptide domain family	GO:0009069//GO:0016310	serine family amino acid metabolic process//phosphorylation
Cluster-27903.40513	0.951687	0.00344487	0.905362	0.0130108	-	-	-	--	--
Cluster-27903.40575	0.871663	0.0236485	0.915959	0.0102976	-	-	-	--	--
Cluster-27903.41186	0.887291	0.0183392	0.958989	0.00248836	Vitvi11g00245	Unknown protein	Unknown	GO:0005982//GO:0005985//GO:0005991	starch metabolic process//sucrose metabolic process//trehalose metabolic process
Cluster-27903.42054	0.934708	0.00625544	0.995135	3.54496e-05	Vitvi01g01884	Galactose-binding like	Unknown	GO:0015074//GO:0007517//GO:0006355	DNA integration//muscle organ development//regulation of transcription, DNA-templated
Cluster-27903.42986	0.848593	0.0326507	0.968918	0.00143413	-	-	-	--	--
Cluster-27903.43531	0.906654	0.0126635	0.883273	0.0196425	Vitvi12g00727	Kelch repeat-containing protein	Unknown	--	--
Cluster-27903.45108	0.879742	0.0208236	0.993634	6.06531e-05	-	-	-	--	--
Cluster-27903.6207	0.976952	0.000790704	0.888974	0.0178059	Vitvi14g01040	No hit	No hit	GO:0006468	protein phosphorylation
Cluster-27903.62825	0.820816	0.045284	0.878268	0.0213261	-	-	-	GO:0030212	hyaluronan metabolic process

## Sheet: Plum1_PP
Gene ID	GS.poliphenols	p.GS.poliphenols	MM.plum1	p.MM.plum1	v4	Functional_annotation	Functional_category	Gene Ontology Biological Pathway	BP Description
Cluster-1155.0	-0.895528	0.0158016	0.911475	0.0114081	Vitvi02g00096	Unknown protein	Unknown	--	--
Cluster-27903.13600	-0.811814	0.0497887	0.928706	0.00744314	Vitvi11g00339	Heat shock transcription factor C1	Metabolism.Primary metabolism.Protein metabolism and modification.Protein folding.Chaperone-mediated protein folding.HSP-mediated protein folding	GO:0006355//GO:0006915//GO:0006887	regulation of transcription, DNA-templated//apoptotic process//exocytosis
Cluster-27903.14474	-0.817455	0.0469424	0.881657	0.0201789	Vitvi04g00320	Tesmin/TSO1-like CXC domain-containing	Regulation overview.Regulation of gene expression.Regulation of transcription.Transcription factor.CPP family transcription factor	GO:0018916//GO:0042184//GO:0019497//GO:0042203	nitrobenzene metabolic process//xylene catabolic process//hexachlorocyclohexane metabolic process//toluene catabolic process
Cluster-27903.15264	-0.838652	0.0369496	0.937284	0.00577663	Vitvi13g01633	Serine carboxypeptidase	Metabolism.Primary metabolism.Protein metabolism and modification.Proteolysis.Peptidase-mediated proteolysis	--	--
Cluster-27903.15267	-0.86416	0.0264256	0.965945	0.00171989	Vitvi14g04016	-	-	--	--
Cluster-27903.15693	-0.878166	0.0213611	0.906152	0.0127978	-	-	-	GO:0009058	biosynthetic process
Cluster-27903.15847	-0.819246	0.0460552	0.998691	2.56805e-06	Vitvi19g01972	Unknown protein	Unknown	--	--
Cluster-27903.1685	-0.833048	0.0394826	0.955249	0.00295921	Vitvi09g00112	Myb domain protein 7	Regulation overview.Regulation of gene expression.Regulation of transcription.Transcription factor.MYB family transcription factor	--	--
Cluster-27903.17293	-0.857211	0.0291275	0.945222	0.00441879	Vitvi10g01641	Myb caprice CPC	Regulation overview.Regulation of gene expression.Regulation of transcription.Transcription factor.MYB-related family transcription factor	--	--
Cluster-27903.17317	-0.867938	0.0250091	0.954718	0.00302927	Vitvi07g02588	Heat shock protein binding	Metabolism.Primary metabolism.Protein metabolism and modification.Protein folding.Chaperone-mediated protein folding.HSP-mediated protein folding	--	--
Cluster-27903.17672	-0.83167	0.0401179	0.951991	0.00340194	-	-	-	--	--
Cluster-27903.18500	-0.895677	0.0157572	0.923938	0.00845809	Vitvi18g00398	Unknown protein	Unknown	--	--
Cluster-27903.18575	-0.837177	0.0376088	0.906105	0.0128105	-	-	-	--	--
Cluster-27903.18768	-0.819306	0.0460255	0.878095	0.0213854	Vitvi06g00715	Indole-3-acetate beta-glucosyltransferase	Signaling.Hormone Signaling.Auxin Signaling.Auxin metabolism.Auxin inactivation by conjugation	--	--
Cluster-27903.18945	-0.94647	0.00422157	0.858905	0.0284571	Vitvi05g00247	Receptor-like protein kinase	Signaling.Signaling pathway.Protein kinase	GO:0006468	protein phosphorylation
Cluster-27903.19769	-0.828626	0.0415368	0.995153	3.51807e-05	Vitvi14g01992	EXS family protein / ERD1/XPR1/SYG1	Transport overview.Electrochemical Potential-driven Transporters.Porters.Phosphate Permease (Pho1)	--	--
Cluster-27903.19774	-0.832519	0.0397259	0.97663	0.000812852	Vitvi12g00430	Endo-1,4-beta-glucanase	Cellular process.Cellular component organization and biogenesis.Cell wall organization and biogenesis.Cell wall metabolism.Cell wall catabolism.Cellulose catabolism	GO:0005975	carbohydrate metabolic process
Cluster-27903.19963	-0.899489	0.0146461	0.920606	0.00920478	Vitvi18g02574	Hydrolase, alpha/beta fold	Unknown	--	--
Cluster-27903.20550	-0.864911	0.0261408	0.899154	0.014742	Vitvi16g00211	No hit	No hit	--	--
Cluster-27903.21057	-0.949338	0.00378493	0.870044	0.0242355	Vitvi19g01432	GA 2--oxidase 2	Metabolism.Secondary metabolism.Terpenoid metabolism.Diterpenoid metabolism.Diterpenoid biosynthesis	GO:0055114	oxidation-reduction process
Cluster-27903.21392	-0.902372	0.0138316	0.902624	0.0137614	Vitvi12g04158	-	-	--	--
Cluster-27903.21622	-0.93993	0.00530421	0.925102	0.00820441	-	-	-	--	--
Cluster-27903.21623	-0.926053	0.00799998	0.924801	0.00826962	-	-	-	--	--
Cluster-27903.21636	-0.83497	0.0386049	0.870417	0.0240996	Vitvi01g00945	Calmodulin binding protein	Signaling.Signaling pathway.Calcium sensors and Signaling	--	--
Cluster-27903.22035	-0.862858	0.0269221	0.916934	0.0100635	Vitvi05g01752	Major allergen Pru ar 1	Response to stimulus.Stress response.Biotic stress response	GO:0006952	defense response
Cluster-27903.22143	-0.928334	0.00752008	0.899906	0.0145268	-	-	-	GO:0031175//GO:0015979	neuron projection development//photosynthesis
Cluster-27903.22489	-0.817421	0.0469593	0.990274	0.000141435	Vitvi15g04491	-	-	--	--
Cluster-27903.22546	-0.816353	0.0474926	0.909359	0.0119514	Vitvi14g03043	AAA-type ATPase	Diverse functions.Gene family with diverse functions.AAA-type ATPase domain family	--	--
Cluster-27903.23129	-0.840762	0.0360164	0.957591	0.00265967	Vitvi17g00258	MATE efflux family protein	Transport overview.Electrochemical Potential-driven Transporters.Porters.Multidrug/Oligosaccharidyl-lipid/Polysaccharide Flippase.Multi Antimicrobial Extrusion	GO:0055085//GO:0006810	transmembrane transport//transport
Cluster-27903.23177	-0.902657	0.0137523	0.933384	0.0065087	Vitvi13g00728	Uridylate kinase	Metabolism.Primary metabolism.Nucleobase, nucleoside, nucleotide, nucleic acid metabolism.Nucleotide metabolism.Pyrimidine metabolism	GO:0006355//GO:0016192//GO:0006886	regulation of transcription, DNA-templated//vesicle-mediated transport//intracellular protein transport
Cluster-27903.23190	-0.819742	0.045811	0.831834	0.0400418	Vitvi07g00676	Receptor-like protein kinase	Signaling.Signaling pathway.Protein kinase	--	--
Cluster-27903.23228	-0.84738	0.0331618	0.924658	0.0083007	Vitvi13g01556	Scarecrow transcription factor 3 (SCL3)	Regulation overview.Regulation of gene expression.Regulation of transcription.Transcription factor.GRAS family transcription factor	--	--
Cluster-27903.23255	-0.816635	0.0473517	0.964087	0.00191142	Vitvi04g00257	Tassel serine threonine kinase 1	Signaling.Signaling pathway.Protein kinase	GO:0042325//GO:0006468//GO:0006810//GO:0009405	regulation of phosphorylation//protein phosphorylation//transport//pathogenesis
Cluster-27903.23394	-0.812232	0.049575	0.885684	0.0188554	Vitvi05g00474	Photosystem I reaction center subunit II, chloroplast precursor	Metabolism.Primary metabolism.Generation of metabolite precursors and energy.Photosynthesis.Photosystem I	GO:0015979//GO:0006506	photosynthesis//GPI anchor biosynthetic process
Cluster-27903.23518	-0.823892	0.0437899	0.903489	0.013522	Vitvi07g03131	Unknown	Unknown	--	--
Cluster-27903.23850	-0.892526	0.0167054	0.935008	0.00619871	Vitvi15g04470	-	-	--	--
Cluster-27903.24521	-0.849452	0.0322911	0.930233	0.00713145	Vitvi01g00424	Chaperonin	Metabolism.Primary metabolism.Protein metabolism and modification.Protein folding.Chaperone-mediated protein folding	GO:0006457	protein folding
Cluster-27903.24525	-0.827998	0.0418329	0.956565	0.00278888	-	-	-	GO:0045087//GO:0006412//GO:0042254	innate immune response//translation//ribosome biogenesis
Cluster-27903.24654	-0.839193	0.0367092	0.885904	0.0187842	Vitvi01g01027	Calcium-binding protein CML	Response to stimulus.Stress response.Biotic stress response.Plant-pathogen interaction	GO:0006355	regulation of transcription, DNA-templated
Cluster-27903.24879	-0.875113	0.0224212	0.939705	0.00534359	Vitvi09g00577	Thiol-disulphide oxidoreductase DCC	Unclear	GO:0007165	signal transduction
Cluster-27903.24909	-0.849536	0.0322557	0.875786	0.0221853	Vitvi01g01773	ORTH2/VIM1 (variant in methylation 1)	Regulation overview.Regulation of gene expression.Regulation of transcription.Transcription factor.SET PCG family transcription factor	GO:0016567	protein ubiquitination
Cluster-27903.25081	-0.843247	0.0349316	0.872384	0.0233897	-	-	-	--	--
Cluster-27903.25336	-0.91662	0.0101385	0.869514	0.0244289	Vitvi06g00687	Ubiquitin family	Unclear	GO:0040007//GO:0008283//GO:0006955//GO:0007165	growth//cell population proliferation//immune response//signal transduction
Cluster-27903.25396	-0.816376	0.047481	0.987503	0.00023327	Vitvi01g00160	Serine carboxypeptidase S1-	Metabolism.Primary metabolism.Protein metabolism and modification.Proteolysis.Peptidase-mediated proteolysis	GO:0006508	proteolysis
Cluster-27903.25431	-0.889532	0.0176308	0.961701	0.00217211	Vitvi07g02753	Unknown protein	Unknown	GO:0015979	photosynthesis
Cluster-27903.26088	-0.930464	0.00708468	0.854474	0.0302259	Vitvi04g02184	Unknown protein	Unknown	--	--
Cluster-27903.26361	-0.836774	0.0377896	0.925363	0.00814823	Vitvi02g00088	Beta-1,3-galactosyltransferase sqv-2	Metabolism.Primary metabolism.Lipid metabolism.Sphingolipid metabolism.Glycosphingolipid metabolism.Glycosphingolipid biosynthesis	--	--
Cluster-27903.26407	-0.916555	0.010154	0.93105	0.00696718	-	-	-	--	--
Cluster-27903.26428	-0.930956	0.00698609	0.848517	0.0326826	Vitvi17g00005	Short-chain dehydrogenase/reductase (SDR)	Metabolism.Cellular metabolism.Oxidation reduction.Alcohol dehydrogenase superfamily	GO:0008210//GO:0006694//GO:0055114//GO:0008209//GO:0008207	estrogen metabolic process//steroid biosynthetic process//oxidation-reduction process//androgen metabolic process//C21-steroid hormone metabolic process
Cluster-27903.26433	-0.821471	0.0449639	0.896674	0.0154629	Vitvi15g01104	Unknown protein	Unknown	--	--
Cluster-27903.27009	-0.985903	0.00029668	0.83225	0.0398497	Vitvi18g00686	Protein phosphatase 2C	Signaling.Signaling pathway.Protein phosphatase.PP2C	GO:0090263//GO:0030512	positive regulation of canonical Wnt signaling pathway//negative regulation of transforming growth factor beta receptor signaling pathway
Cluster-27903.27767	-0.826525	0.0425304	0.842094	0.0354326	Vitvi13g00350	Regulator of chromosome condensation (RCC1)	Transport overview.Nucleocytoplasmic transport.Nuclear pore complex	--	--
Cluster-27903.28107	-0.899474	0.0146502	0.968449	0.00147752	Vitvi00g04797	-	-	--	--
Cluster-27903.28207	-0.903877	0.0134154	0.95598	0.00286395	Vitvi08g04114	-	-	GO:0006355	regulation of transcription, DNA-templated
Cluster-27903.28263	-0.829694	0.0410362	0.907099	0.0125451	-	-	-	--	--
Cluster-27903.28321	-0.861619	0.0273991	0.922232	0.00883655	Vitvi05g00858	SURF6 (surfeit 6) nucleolar matrix protein	Unclear	--	--
Cluster-27903.28489	-0.855301	0.0298918	0.831127	0.0403691	Vitvi12g00099	Transparent testa 12 protein	Transport overview.Electrochemical Potential-driven Transporters.Porters.Multidrug/Oligosaccharidyl-lipid/Polysaccharide Flippase.Multi Antimicrobial Extrusion	GO:0055085//GO:0008643//GO:0046411//GO:0006820//GO:0006812//GO:0006810	transmembrane transport//carbohydrate transport//2-keto-3-deoxygluconate transmembrane transport//anion transport//cation transport//transport
Cluster-27903.28650	-0.816387	0.0474756	0.928598	0.00746528	Vitvi01g04251	-	-	GO:0006886//GO:0006412//GO:0006888//GO:0042254//GO:0006118//GO:0007218	intracellular protein transport//translation//endoplasmic reticulum to Golgi vesicle-mediated transport//ribosome biogenesis//obsolete electron transport//neuropeptide signaling pathway
Cluster-27903.28799	-0.835227	0.0384883	0.901355	0.0141163	Vitvi08g00193	Phosphoribosylanthranilate transferase	Metabolism.Primary metabolism.Amino acid metabolism.Aromatic amino acid metabolism.Aromatic amino acid biosynthesis	GO:0015689	molybdate ion transport
Cluster-27903.29237	-0.820185	0.0455931	0.995249	3.38057e-05	Vitvi12g00543	Zinc finger (B-box type)	Regulation overview.Regulation of gene expression.Regulation of transcription.Transcription factor.Zinc finger B-box family transcription factor	--	--
Cluster-27903.29350	-0.838667	0.0369427	0.969184	0.00140979	Vitvi06g00561	Heat shock protein 17.6 kDa class I	Metabolism.Primary metabolism.Protein metabolism and modification.Protein folding.Chaperone-mediated protein folding.HSP-mediated protein folding	--	--
Cluster-27903.30449	-0.832996	0.0395067	0.860984	0.0276451	Vitvi19g00108	Ribulose bisphosphate carboxylase, large chain	Metabolism.Primary metabolism.Carbon fixation	--	--
Cluster-27903.30503	-0.8207	0.0453404	0.831185	0.0403424	Vitvi04g02246	Pectinesterase family	Cellular process.Cellular component organization and biogenesis.Cell wall organization and biogenesis.Cell wall metabolism.Cell wall modification.Pectin modification	GO:0050790//GO:0005982//GO:0005985//GO:0042545//GO:0006508	regulation of catalytic activity//starch metabolic process//sucrose metabolic process//cell wall modification//proteolysis
Cluster-27903.30707	-0.812077	0.0496543	0.879917	0.0207643	Vitvi10g00217	Heat shock protein 81-2 (HSP81-2)	Metabolism.Primary metabolism.Protein metabolism and modification.Protein folding.Chaperone-mediated protein folding.HSP-mediated protein folding	GO:0006457	protein folding
Cluster-27903.30780	-0.878766	0.0211558	0.865933	0.025756	Vitvi08g01063	No hit	No hit	GO:0015694	mercury ion transport
Cluster-27903.30919	-0.818512	0.046418	0.822296	0.0445624	Vitvi08g00689	DnaJ homolog, subfamily B, member 9	Transport overview.Primary Active Transporters.P-P-bond hydrolysis-driven transporters.General Secretory Pathway (Sec)	GO:0045454	cell redox homeostasis
Cluster-27903.31154	-0.812152	0.0496159	0.933458	0.00649453	-	-	-	GO:0006370//GO:0006144//GO:0009451	7-methylguanosine mRNA capping//purine nucleobase metabolic process//RNA modification
Cluster-27903.31258	-0.818413	0.0464668	0.856973	0.0292222	Vitvi08g00151	LrgB-like family protein	Unclear	--	--
Cluster-27903.31317	-0.813107	0.0491296	0.983394	0.000411365	Vitvi05g01044	Chalcone synthase	Metabolism.Secondary metabolism.Phenylpropanoid metabolism.Flavonoid metabolism.Flavonoid biosynthesis	GO:0042967//GO:0006633	obsolete acyl-carrier-protein biosynthetic process//fatty acid biosynthetic process
Cluster-27903.31356	-0.852645	0.0309703	0.839331	0.036648	Vitvi09g00086	flavonoid 3-monooxygenase	Metabolism.Secondary metabolism.Phenylpropanoid metabolism.Flavonoid metabolism.Flavonoid biosynthesis	GO:0055114	oxidation-reduction process
Cluster-27903.31719	-0.859383	0.0282695	0.935237	0.00615557	Vitvi03g00545	Cyclase	Unclear	GO:0046487//GO:0006568//GO:0019441	glyoxylate metabolic process//tryptophan metabolic process//tryptophan catabolic process to kynurenine
Cluster-27903.32162	-0.898698	0.0148732	0.962262	0.00210932	-	-	-	GO:0031556//GO:0031554	transcriptional attenuation by ribosome//regulation of DNA-templated transcription, termination
Cluster-27903.32204	-0.91587	0.0103191	0.970475	0.0012947	Vitvi19g01871	Metallothionein	Cellular process.Cellular homeostasis.Heavy metal ion homeostasis	GO:0006825	copper ion transport
Cluster-27903.32298	-0.842133	0.0354158	0.954306	0.00308425	Vitvi08g00641	Zinc finger (C3HC4-type ring finger)	Regulation overview.Regulation of gene expression.Regulation of transcription.Transcription factor.Zinc finger C3HC4 family transcription factor	GO:0006508//GO:0006144	proteolysis//purine nucleobase metabolic process
Cluster-27903.32370	-0.865293	0.0259966	0.960172	0.00234783	Vitvi06g01295	Chaperonin GroEL	Metabolism.Primary metabolism.Nucleobase, nucleoside, nucleotide, nucleic acid metabolism.Nucleic acid metabolism.RNA metabolism.RNA catabolism	--	--
Cluster-27903.32407	-0.862043	0.0272353	0.87133	0.023769	Vitvi12g00453	Protein disulfide-isomerase A6	Metabolism.Primary metabolism.Protein metabolism and modification.Protein folding.Disulfide bond rearrangement	GO:0055114//GO:0045454//GO:0006118	oxidation-reduction process//cell redox homeostasis//obsolete electron transport
Cluster-27903.32912	-0.925821	0.0080497	0.907343	0.0124802	Vitvi10g00078.1.6037826a	Aminomethyltransferase	Metabolism.Primary metabolism.Amino acid metabolism.Glycine, serine, and threonine metabolism	GO:0006355	regulation of transcription, DNA-templated
Cluster-27903.33103	-0.853887	0.0304638	0.953684	0.00316811	Vitvi18g02230	Unknown protein	Unknown	--	--
Cluster-27903.33453	-0.880433	0.0205898	0.848164	0.0328309	Vitvi18g01226	Alcohol dehydrogenase 3	Metabolism.Primary metabolism.Carbohydrate metabolism.Glycolysis Gluconeogenesis	GO:0055114	oxidation-reduction process
Cluster-27903.33830	-0.847258	0.0332133	0.941006	0.00511778	-	-	-	--	--
Cluster-27903.34082	-0.842984	0.0350456	0.989827	0.000154721	Vitvi16g01915	AnthoMATE1, anthocyanin permease AM1	Transport overview.Electrochemical Potential-driven Transporters.Porters.Multidrug/Oligosaccharidyl-lipid/Polysaccharide Flippase.Multi Antimicrobial Extrusion	GO:0055085//GO:0006810	transmembrane transport//transport
Cluster-27903.34360	-0.865857	0.0257844	0.965178	0.00179776	Vitvi17g00664	flavin-containing monooxygenase	Metabolism.single reactions	GO:0055114//GO:0006813	oxidation-reduction process//potassium ion transport
Cluster-27903.35455	-0.923415	0.00857329	0.840006	0.0363493	Vitvi06g00466	Import inner membrane translocase subunit Tim9, Mitochondrial	Transport overview.Primary Active Transporters.P-P-bond hydrolysis-driven transporters.Mitochondrial Protein Translocase	GO:0046677	response to antibiotic
Cluster-27903.35530	-0.827925	0.0418669	0.946856	0.00416142	Vitvi14g02674	AN3 (ANGUSITFOLIA3)	Regulation overview.Regulation of gene expression.Regulation of transcription.Transcription factor.GIF family transcription factor	--	--
Cluster-27903.35547	-0.902684	0.0137448	0.849593	0.0322323	-	-	-	--	--
Cluster-27903.35905	-0.955393	0.00294033	0.867157	0.0252987	Vitvi04g00390	MARD1 (mediator of ABA-regulated dormancy 1)	Signaling.Hormone Signaling.ABA Signaling.ABA-mediated Signaling pathway	--	--
Cluster-27903.36299	-0.964954	0.00182083	0.835155	0.0385211	Vitvi18g00394	Unknown protein	Unknown	--	--
Cluster-27903.36947	-0.812994	0.0491871	0.944566	0.00452417	Vitvi11g00351	Multiprotein-bridging factor 1c MBF1C	Signaling.Hormone Signaling.Ethylene Signaling.Ethylene-mediated Signaling pathway	--	--
Cluster-27903.37858	-0.834157	0.038975	0.884213	0.0193338	Vitvi19g01974	ATP synthase g subunit , Mitochondrial	Metabolism.Primary metabolism.Generation of metabolite precursors and energy.Electron transport.Respiratory-chain phosphorylation	GO:0015986	ATP synthesis coupled proton transport
Cluster-27903.38074	-0.857244	0.0291144	0.909482	0.0119194	Vitvi06g00368	Pseudo-response regulator 7 (APRR7)	Signaling.Hormone Signaling.Cytokinin Signaling.Cytokinin-mediated Signaling pathway	GO:0000160	phosphorelay signal transduction system
Cluster-27903.38271	-0.821564	0.0449187	0.9664	0.00167449	-	-	-	--	--
Cluster-27903.39530	-0.850145	0.032002	0.972533	0.00112126	Vitvi05g04567	-	-	GO:0042742//GO:0055114	defense response to bacterium//oxidation-reduction process
Cluster-27903.3991	-0.83309	0.0394634	0.949031	0.00383056	Vitvi02g00569	Enoyl-CoA hydratase	Metabolism.Primary metabolism.Lipid metabolism.Fatty acid metabolism.Fatty acid biosynthesis.Fatty acid elongation	GO:0006090//GO:0006550//GO:0006574//GO:0006633//GO:0019482//GO:0006552	pyruvate metabolic process//isoleucine catabolic process//valine catabolic process//fatty acid biosynthetic process//beta-alanine metabolic process//leucine catabolic process
Cluster-27903.40439	-0.837992	0.0372437	0.97852	0.000687147	Vitvi08g02412	Cis-zeatin O-beta-D-glucosyltransferase	Signaling.Hormone Signaling.Cytokinin Signaling.Cytokinin metabolism.Cytokinin inactivation by glycosylation	--	--
Cluster-27903.40543	-0.993099	7.12666e-05	0.83029	0.0407581	Vitvi14g00115	DNA helicase RECQI1	Transport overview.Electrochemical Potential-driven Transporters.Porters.Tellurite-resistance/Dicarboxylate Transporter	GO:0044419	interspecies interaction between organisms
Cluster-27903.40624	-0.929394	0.00730172	0.914541	0.0106427	Vitvi10g01342	ARGONAUTE 2 (AGO2)	Regulation overview.Regulation of gene expression.Gene silencing.Posttranscriptional gene silencing by RNA.mRNA cleavage involved in gene silencing by miRNA	--	--
Cluster-27903.41384	-0.870723	0.0239886	0.885449	0.0189312	Vitvi04g00703	Glutamate receptor protein	Transport overview.Channels and pores.a-Type channels.Glutamate-gated Ion Channel of Neurotransmitter Receptors	GO:0007165//GO:0006811//GO:0007268	signal transduction//ion transport//chemical synaptic transmission
Cluster-27903.41522	-0.871432	0.0237318	0.837125	0.0376319	Vitvi18g02298	(-)-germacrene D synthase	Metabolism.Secondary metabolism.Terpenoid metabolism.Terpenoid biosynthesis	--	--
Cluster-27903.42455	-0.821725	0.0448401	0.993369	6.58103e-05	Vitvi16g00156	UDP-glucose:flavonoid 3-O-glucosyltransferase	Metabolism.Secondary metabolism.Phenylpropanoid metabolism.Flavonoid metabolism.Flavonoid biosynthesis.Flavonoid-glycoside biosynthesis	--	--
Cluster-27903.42884	-0.856711	0.0293265	0.902061	0.0139185	Vitvi12g04479	-	-	--	--
Cluster-27903.43377	-0.812492	0.0494425	0.867281	0.0252527	-	-	-	--	--
Cluster-27903.43909	-0.849967	0.032076	0.937105	0.00580926	Vitvi11g00192	Ubiquinone/menaquinone biosynthesis methyltransferase UbiE	Metabolism.Primary metabolism.Coenzyme and prosthetic group metabolism.Biosynthesis of derivatives of dehydroquinic acid, shikimic acid and chorismic acid.Ubiquinone biosynthesis	--	--
Cluster-27903.4560	-0.824366	0.0435623	0.901016	0.0142119	Vitvi12g00493	Glutamate formiminotransferase	Metabolism.Primary metabolism.Amino acid metabolism.Glutamate metabolism	--	--
Cluster-27903.4641	-0.851694	0.031361	0.965931	0.0017213	Vitvi18g00529	Eceriferum 2 (CER2)	Unclear	--	--
Cluster-27903.4700	-0.812756	0.0493078	0.965233	0.00179208	Vitvi02g01227	Anthranilate N-hydroxycinnamoyl/benzoyltransferase	Metabolism.Primary metabolism.Amino acid metabolism.Aromatic amino acid metabolism.Aromatic amino acid biosynthesis	--	--
Cluster-27903.5034	-0.832762	0.039614	0.911802	0.0113254	-	-	-	--	--
Cluster-27903.5208	-0.867542	0.0251558	0.850131	0.0320081	Vitvi04g01888	Unknown	Unknown	GO:0009405	pathogenesis
Cluster-27903.53529	-0.81904	0.0461571	0.979574	0.000621563	Vitvi07g01183	-	-	--	--
Cluster-27903.57753	-0.814679	0.0483335	0.886109	0.018718	Vitvi01g01837	Squamosa promoter-binding protein 6 (SPL6)	Regulation overview.Regulation of gene expression.Regulation of transcription.Transcription factor.SBP family transcription factor	--	--
Cluster-27903.57835	-0.843011	0.0350339	0.902019	0.0139302	-	-	-	--	--
Cluster-27903.58210	-0.822952	0.0442442	0.892664	0.0166633	Vitvi07g00078	Heat shock transcription factor A6B	Metabolism.Primary metabolism.Protein metabolism and modification.Protein folding.Chaperone-mediated protein folding.HSP-mediated protein folding	GO:0039694//GO:0023041//GO:0006355	viral RNA genome replication//neuronal signal transduction//regulation of transcription, DNA-templated
Cluster-27903.58605	-0.839545	0.0365531	0.954411	0.00307021	-	-	-	--	--
Cluster-27903.58684	-0.837859	0.0373031	0.961498	0.00219507	Vitvi01g01644	CYP78A5	Metabolism.Cellular metabolism.Oxidation reduction.Cytochrome P45- oxidoreductase	GO:0055114	oxidation-reduction process
Cluster-27903.58727	-0.843205	0.0349495	0.908874	0.0120776	Vitvi13g00124	Kelch repeat-containing protein	Unknown	GO:0090529//GO:0006606//GO:0043093	cell septum assembly//protein import into nucleus//FtsZ-dependent cytokinesis
Cluster-27903.58909	-0.824297	0.0435952	0.987594	0.0002299	-	-	-	--	--
Cluster-27903.59011	-0.853384	0.0306684	0.965503	0.00176454	-	-	-	--	--
Cluster-27903.59192	-0.855558	0.0297883	0.933753	0.00643763	Vitvi06g01302	Unknown protein	Unknown	--	--
Cluster-27903.6004	-0.862677	0.0269917	0.937971	0.00565213	Vitvi08g04286	-	-	GO:0009405	pathogenesis
Cluster-27903.60381	-0.823246	0.0441018	0.97882	0.000668142	Vitvi11g00730	Anthranilate N-benzoyltransferase	Metabolism.Primary metabolism.Amino acid metabolism.Aromatic amino acid metabolism.Aromatic amino acid biosynthesis	--	--
Cluster-27903.9233	-0.813405	0.0489779	0.89795	0.01509	Vitvi11g01210	Peroxidase	Metabolism.Primary metabolism.Amino acid metabolism.Aromatic amino acid metabolism.Phenylalanine metabolism.Phenylalanine biosynthesis	GO:0006804//GO:0006979//GO:0055114	obsolete peroxidase reaction//response to oxidative stress//oxidation-reduction process
Cluster-29983.0	-0.852837	0.0308919	0.941139	0.0050949	Vitvi19g00432	Gibberellin 2-beta-dioxygenase 7	Metabolism.Secondary metabolism.Terpenoid metabolism.Diterpenoid metabolism.Diterpenoid biosynthesis	GO:0055114	oxidation-reduction process

## Sheet: Lightcyan1_DMAT
Gene ID	GS.temperature	p.GS.temperature	MM.lightcyan1	p.MM.lightcyan1	v4	Functional_annotation	Functional_category	Gene Ontology Biological Pathway	BP Description
Cluster-27903.18373	0.849671	0.0321997	0.844539	0.0343737	Vitvi06g00999	Cation exchanger (CAX7)	Transport overview.Electrochemical Potential-driven Transporters.Porters.Ca2+:Cation Antiporter	GO:0055085	transmembrane transport
Cluster-27903.23434	0.86348	0.0266845	0.874373	0.0226819	-	-	-	--	--
Cluster-27903.24957	0.901604	0.0140463	0.976402	0.000828736	Vitvi00g04301	-	-	--	--
Cluster-27903.26573	0.812691	0.0493412	0.885723	0.0188426	Vitvi15g04654	-	-	--	--
Cluster-27903.26973	0.82438	0.0435552	0.944963	0.0044603	Vitvi00g04781	-	-	GO:0070206//GO:0009401//GO:0000462//GO:0006355//GO:0051382//GO:0009116//GO:0051289	protein trimerization//phosphoenolpyruvate-dependent sugar phosphotransferase system//maturation of SSU-rRNA from tricistronic rRNA transcript (SSU-rRNA, 5.8S rRNA, LSU-rRNA)//regulation of transcription, DNA-templated//kinetochore assembly//nucleoside metabolic process//protein homotetramerization
Cluster-27903.27286	0.891492	0.0170221	0.881714	0.0201599	Vitvi17g00727	Ribosomal-protein S6 kinase p70	Signaling.Signaling pathway.TOR Signaling pathway	GO:0006468	protein phosphorylation
Cluster-27903.29114	0.907408	0.0124631	0.957889	0.00262261	Vitvi01g00346	Zinc finger (B-box type)	Regulation overview.Regulation of gene expression.Regulation of transcription.Transcription factor.Zinc finger B-box family transcription factor	--	--
Cluster-27903.30854	0.83086	0.0404931	0.962357	0.0020988	-	-	-	GO:0006119//GO:1902600	oxidative phosphorylation//proton transmembrane transport
Cluster-27903.32088	0.814708	0.0483188	0.968238	0.00149719	Vitvi08g01186	OBP3 (OBF-binding protein 3)	Signaling.Hormone Signaling.Jasmonate salicylate signaling.Jasmonate Signaling.Jasmonate-mediated Signaling pathway	GO:0006355	regulation of transcription, DNA-templated
Cluster-27903.34157	0.893065	0.0165413	0.976978	0.000788927	Vitvi11g01176	Ca2+-ATPase 10 ACA10, plasma membrane	Signaling.Signaling pathway.Calcium sensors and Signaling	GO:0055114//GO:0007186//GO:0044237	oxidation-reduction process//G protein-coupled receptor signaling pathway//cellular metabolic process
Cluster-27903.34941	0.886946	0.0184493	0.989621	0.000161037	Vitvi04g00734	UDP-glucuronic acid/UDP-N-acetylgalactosamine transporter	Transport overview.Electrochemical Potential-driven Transporters.Porters.Drug/Metabolite Transporter.UDP-glucu/UDP-N-acgalactosamine Transporter Fam	GO:0055085//GO:0006355	transmembrane transport//regulation of transcription, DNA-templated
Cluster-27903.35979	0.896636	0.015474	0.942532	0.00485903	Vitvi00g04182	-	-	GO:0055114//GO:0006397	oxidation-reduction process//mRNA processing
Cluster-27903.37651	0.860639	0.027779	0.907362	0.0124751	Vitvi12g00019	SHATTERPROOF 2	Regulation overview.Regulation of gene expression.Regulation of transcription.Transcription factor.MADS-box family transcription factor	--	--
Cluster-27903.37852	0.921137	0.00908384	0.974621	0.000957947	Vitvi08g04177	-	-	GO:0015979	photosynthesis
Cluster-27903.38522	0.82601	0.042775	0.976133	0.000847658	-	-	-	--	--
Cluster-27903.39045	0.882307	0.0199622	0.975178	0.000916517	-	-	-	--	--
Cluster-27903.39347	0.954846	0.00301229	0.938842	0.00549602	-	-	-	--	--
Cluster-27903.44169	0.930369	0.00710383	0.932469	0.00668673	Vitvi18g01746	No hit	No hit	--	--

## Sheet: Lightcyan1_RH
Gene ID	GS.umidity	p.GS.umidity	MM.lightcyan1	p.MM.lightcyan1	v4	Functional_annotation	Functional_category	Gene Ontology Biological Pathway	BP Description
Cluster-27903.18373	-0.845076	0.034143	0.844539	0.0343737	Vitvi06g00999	Cation exchanger (CAX7)	Transport overview.Electrochemical Potential-driven Transporters.Porters.Ca2+:Cation Antiporter	GO:0055085	transmembrane transport
Cluster-27903.23434	-0.857004	0.0292096	0.874373	0.0226819	-	-	-	--	--
Cluster-27903.24957	-0.900854	0.0142575	0.976402	0.000828736	Vitvi00g04301	-	-	--	--
Cluster-27903.26973	-0.822217	0.0446008	0.944963	0.0044603	Vitvi00g04781	-	-	GO:0070206//GO:0009401//GO:0000462//GO:0006355//GO:0051382//GO:0009116//GO:0051289	protein trimerization//phosphoenolpyruvate-dependent sugar phosphotransferase system//maturation of SSU-rRNA from tricistronic rRNA transcript (SSU-rRNA, 5.8S rRNA, LSU-rRNA)//regulation of transcription, DNA-templated//kinetochore assembly//nucleoside metabolic process//protein homotetramerization
Cluster-27903.27286	-0.887086	0.0184046	0.881714	0.0201599	Vitvi17g00727	Ribosomal-protein S6 kinase p70	Signaling.Signaling pathway.TOR Signaling pathway	GO:0006468	protein phosphorylation
Cluster-27903.29114	-0.907331	0.0124835	0.957889	0.00262261	Vitvi01g00346	Zinc finger (B-box type)	Regulation overview.Regulation of gene expression.Regulation of transcription.Transcription factor.Zinc finger B-box family transcription factor	--	--
Cluster-27903.30854	-0.830005	0.0408913	0.962357	0.0020988	-	-	-	GO:0006119//GO:1902600	oxidative phosphorylation//proton transmembrane transport
Cluster-27903.34157	-0.889066	0.0177769	0.976978	0.000788927	Vitvi11g01176	Ca2+-ATPase 10 ACA10, plasma membrane	Signaling.Signaling pathway.Calcium sensors and Signaling	GO:0055114//GO:0007186//GO:0044237	oxidation-reduction process//G protein-coupled receptor signaling pathway//cellular metabolic process
Cluster-27903.34941	-0.885449	0.0189314	0.989621	0.000161037	Vitvi04g00734	UDP-glucuronic acid/UDP-N-acetylgalactosamine transporter	Transport overview.Electrochemical Potential-driven Transporters.Porters.Drug/Metabolite Transporter.UDP-glucu/UDP-N-acgalactosamine Transporter Fam	GO:0055085//GO:0006355	transmembrane transport//regulation of transcription, DNA-templated
Cluster-27903.35979	-0.898423	0.0149527	0.942532	0.00485903	Vitvi00g04182	-	-	GO:0055114//GO:0006397	oxidation-reduction process//mRNA processing
Cluster-27903.37651	-0.855305	0.0298902	0.907362	0.0124751	Vitvi12g00019	SHATTERPROOF 2	Regulation overview.Regulation of gene expression.Regulation of transcription.Transcription factor.MADS-box family transcription factor	--	--
Cluster-27903.37852	-0.917719	0.00987667	0.974621	0.000957947	Vitvi08g04177	-	-	GO:0015979	photosynthesis
Cluster-27903.38522	-0.822494	0.0444663	0.976133	0.000847658	-	-	-	--	--
Cluster-27903.39045	-0.8799	0.0207697	0.975178	0.000916517	-	-	-	--	--
Cluster-27903.39347	-0.956266	0.00282721	0.938842	0.00549602	-	-	-	--	--
Cluster-27903.44169	-0.926057	0.00799929	0.932469	0.00668673	Vitvi18g01746	No hit	No hit	--	--

## Sheet: Lightcyan1_AP
Gene ID	GS.pressure	p.GS.pressure	MM.lightcyan1	p.MM.lightcyan1	v4	Functional_annotation	Functional_category	Gene Ontology Biological Pathway	BP Description
Cluster-27903.18061	0.840762	0.0360164	0.891222	0.0171053	-	-	-	--	--
Cluster-27903.18373	0.897431	0.015241	0.844539	0.0343737	Vitvi06g00999	Cation exchanger (CAX7)	Transport overview.Electrochemical Potential-driven Transporters.Porters.Ca2+:Cation Antiporter	GO:0055085	transmembrane transport
Cluster-27903.20577	0.875309	0.0223523	0.856	0.029611	-	-	-	--	--
Cluster-27903.23434	0.984922	0.000339316	0.874373	0.0226819	-	-	-	--	--
Cluster-27903.25657	0.877337	0.0216466	0.889666	0.0175889	Vitvi09g00734	Leucine-rich repeat	Diverse functions.Gene family with diverse functions.NBS-LRR superfamily	--	--
Cluster-27903.27286	0.924868	0.00825518	0.881714	0.0201599	Vitvi17g00727	Ribosomal-protein S6 kinase p70	Signaling.Signaling pathway.TOR Signaling pathway	GO:0006468	protein phosphorylation
Cluster-27903.28463	0.962474	0.00208592	0.886122	0.0187138	Vitvi08g01609	Protein phosphatase 2 (formerly 2A), regulatory subunit B'	Signaling.Signaling pathway.Calcium sensors and Signaling	GO:0015031//GO:0007165	protein transport//signal transduction
Cluster-27903.29073	0.895874	0.015699	0.850943	0.0316711	-	-	-	--	--
Cluster-27903.32088	0.868594	0.0247667	0.968238	0.00149719	Vitvi08g01186	OBP3 (OBF-binding protein 3)	Signaling.Hormone Signaling.Jasmonate salicylate signaling.Jasmonate Signaling.Jasmonate-mediated Signaling pathway	GO:0006355	regulation of transcription, DNA-templated
Cluster-27903.32269	0.823052	0.0441958	0.963817	0.00194012	Vitvi01g01504	FRK1 (FLG22-induced receptor-like kinase 1)	Response to stimulus.Stress response.Biotic stress response.Plant-pathogen interaction	--	--
Cluster-27903.34157	0.90973	0.0118551	0.976978	0.000788927	Vitvi11g01176	Ca2+-ATPase 10 ACA10, plasma membrane	Signaling.Signaling pathway.Calcium sensors and Signaling	GO:0055114//GO:0007186//GO:0044237	oxidation-reduction process//G protein-coupled receptor signaling pathway//cellular metabolic process
Cluster-27903.36211	0.919184	0.00953303	0.936848	0.00585636	Vitvi13g00384	Photosystem II PsbA	Metabolism.Primary metabolism.Generation of metabolite precursors and energy.Photosynthesis.Photosystem II	GO:0015986	ATP synthesis coupled proton transport
Cluster-27903.37651	0.936448	0.00592987	0.907362	0.0124751	Vitvi12g00019	SHATTERPROOF 2	Regulation overview.Regulation of gene expression.Regulation of transcription.Transcription factor.MADS-box family transcription factor	--	--
Cluster-27903.37852	0.909793	0.0118388	0.974621	0.000957947	Vitvi08g04177	-	-	GO:0015979	photosynthesis
Cluster-27903.38513	0.887875	0.0181533	0.949556	0.00375274	-	-	-	GO:0051016	barbed-end actin filament capping
Cluster-27903.38522	0.834092	0.039005	0.976133	0.000847658	-	-	-	--	--
Cluster-27903.39045	0.836446	0.0379375	0.975178	0.000916517	-	-	-	--	--
Cluster-27903.40914	0.825648	0.0429481	0.825707	0.0429197	-	-	-	--	--
Cluster-27903.41404	0.877551	0.0215728	0.948087	0.00397252	-	-	-	--	--
Cluster-27903.42501	0.824761	0.0433722	0.94965	0.00373893	Vitvi00g04296	-	-	--	--
Cluster-27903.44169	0.953664	0.00317082	0.932469	0.00668673	Vitvi18g01746	No hit	No hit	--	--

## Sheet: Lightcyan1_DP
Gene ID	GS.dew_point	p.GS.dew_point	MM.lightcyan1	p.MM.lightcyan1	v4	Functional_annotation	Functional_category	Gene Ontology Biological Pathway	BP Description
Cluster-27903.18373	0.829428	0.0411608	0.844539	0.0343737	Vitvi06g00999	Cation exchanger (CAX7)	Transport overview.Electrochemical Potential-driven Transporters.Porters.Ca2+:Cation Antiporter	GO:0055085	transmembrane transport
Cluster-27903.23434	0.835352	0.0384319	0.874373	0.0226819	-	-	-	--	--
Cluster-27903.24957	0.897389	0.0152533	0.976402	0.000828736	Vitvi00g04301	-	-	--	--
Cluster-27903.26973	0.814342	0.0485039	0.944963	0.0044603	Vitvi00g04781	-	-	GO:0070206//GO:0009401//GO:0000462//GO:0006355//GO:0051382//GO:0009116//GO:0051289	protein trimerization//phosphoenolpyruvate-dependent sugar phosphotransferase system//maturation of SSU-rRNA from tricistronic rRNA transcript (SSU-rRNA, 5.8S rRNA, LSU-rRNA)//regulation of transcription, DNA-templated//kinetochore assembly//nucleoside metabolic process//protein homotetramerization
Cluster-27903.27286	0.871988	0.0235317	0.881714	0.0201599	Vitvi17g00727	Ribosomal-protein S6 kinase p70	Signaling.Signaling pathway.TOR Signaling pathway	GO:0006468	protein phosphorylation
Cluster-27903.29114	0.906002	0.0128383	0.957889	0.00262261	Vitvi01g00346	Zinc finger (B-box type)	Regulation overview.Regulation of gene expression.Regulation of transcription.Transcription factor.Zinc finger B-box family transcription factor	--	--
Cluster-27903.30854	0.826288	0.0426426	0.962357	0.0020988	-	-	-	GO:0006119//GO:1902600	oxidative phosphorylation//proton transmembrane transport
Cluster-27903.34157	0.875264	0.0223681	0.976978	0.000788927	Vitvi11g01176	Ca2+-ATPase 10 ACA10, plasma membrane	Signaling.Signaling pathway.Calcium sensors and Signaling	GO:0055114//GO:0007186//GO:0044237	oxidation-reduction process//G protein-coupled receptor signaling pathway//cellular metabolic process
Cluster-27903.34941	0.879621	0.0208646	0.989621	0.000161037	Vitvi04g00734	UDP-glucuronic acid/UDP-N-acetylgalactosamine transporter	Transport overview.Electrochemical Potential-driven Transporters.Porters.Drug/Metabolite Transporter.UDP-glucu/UDP-N-acgalactosamine Transporter Fam	GO:0055085//GO:0006355	transmembrane transport//regulation of transcription, DNA-templated
Cluster-27903.35979	0.903045	0.0136447	0.942532	0.00485903	Vitvi00g04182	-	-	GO:0055114//GO:0006397	oxidation-reduction process//mRNA processing
Cluster-27903.37651	0.837292	0.0375573	0.907362	0.0124751	Vitvi12g00019	SHATTERPROOF 2	Regulation overview.Regulation of gene expression.Regulation of transcription.Transcription factor.MADS-box family transcription factor	--	--
Cluster-27903.37852	0.905734	0.0129102	0.974621	0.000957947	Vitvi08g04177	-	-	GO:0015979	photosynthesis
Cluster-27903.39045	0.871181	0.0238225	0.975178	0.000916517	-	-	-	--	--
Cluster-27903.39347	0.959646	0.00240976	0.938842	0.00549602	-	-	-	--	--
Cluster-27903.44169	0.91121	0.0114754	0.932469	0.00668673	Vitvi18g01746	No hit	No hit	--	--

## Sheet: Lightcyan1_HSR
Gene ID	GS.solar_radiation	p.GS.solar_radiation	MM.lightcyan1	p.MM.lightcyan1	v4	Functional_annotation	Functional_category	Gene Ontology Biological Pathway	BP Description
Cluster-27903.18061	0.848634	0.0326337	0.891222	0.0171053	-	-	-	--	--
Cluster-27903.18373	0.910802	0.0115796	0.844539	0.0343737	Vitvi06g00999	Cation exchanger (CAX7)	Transport overview.Electrochemical Potential-driven Transporters.Porters.Ca2+:Cation Antiporter	GO:0055085	transmembrane transport
Cluster-27903.23434	0.964274	0.00189176	0.874373	0.0226819	-	-	-	--	--
Cluster-27903.24957	0.878125	0.0213752	0.976402	0.000828736	Vitvi00g04301	-	-	--	--
Cluster-27903.25657	0.850104	0.0320194	0.889666	0.0175889	Vitvi09g00734	Leucine-rich repeat	Diverse functions.Gene family with diverse functions.NBS-LRR superfamily	--	--
Cluster-27903.26573	0.836226	0.0380363	0.885723	0.0188426	Vitvi15g04654	-	-	--	--
Cluster-27903.26973	0.83456	0.0387915	0.944963	0.0044603	Vitvi00g04781	-	-	GO:0070206//GO:0009401//GO:0000462//GO:0006355//GO:0051382//GO:0009116//GO:0051289	protein trimerization//phosphoenolpyruvate-dependent sugar phosphotransferase system//maturation of SSU-rRNA from tricistronic rRNA transcript (SSU-rRNA, 5.8S rRNA, LSU-rRNA)//regulation of transcription, DNA-templated//kinetochore assembly//nucleoside metabolic process//protein homotetramerization
Cluster-27903.27286	0.946756	0.00417693	0.881714	0.0201599	Vitvi17g00727	Ribosomal-protein S6 kinase p70	Signaling.Signaling pathway.TOR Signaling pathway	GO:0006468	protein phosphorylation
Cluster-27903.28463	0.923742	0.00850112	0.886122	0.0187138	Vitvi08g01609	Protein phosphatase 2 (formerly 2A), regulatory subunit B'	Signaling.Signaling pathway.Calcium sensors and Signaling	GO:0015031//GO:0007165	protein transport//signal transduction
Cluster-27903.28804	0.826627	0.0424816	0.879866	0.0207812	Vitvi04g01576	Unknown protein	Unknown	GO:0006355	regulation of transcription, DNA-templated
Cluster-27903.29073	0.827483	0.0420761	0.850943	0.0316711	-	-	-	--	--
Cluster-27903.29114	0.869263	0.0245208	0.957889	0.00262261	Vitvi01g00346	Zinc finger (B-box type)	Regulation overview.Regulation of gene expression.Regulation of transcription.Transcription factor.Zinc finger B-box family transcription factor	--	--
Cluster-27903.30854	0.812739	0.0493165	0.962357	0.0020988	-	-	-	GO:0006119//GO:1902600	oxidative phosphorylation//proton transmembrane transport
Cluster-27903.32088	0.877615	0.0215504	0.968238	0.00149719	Vitvi08g01186	OBP3 (OBF-binding protein 3)	Signaling.Hormone Signaling.Jasmonate salicylate signaling.Jasmonate Signaling.Jasmonate-mediated Signaling pathway	GO:0006355	regulation of transcription, DNA-templated
Cluster-27903.32269	0.828394	0.0416461	0.963817	0.00194012	Vitvi01g01504	FRK1 (FLG22-induced receptor-like kinase 1)	Response to stimulus.Stress response.Biotic stress response.Plant-pathogen interaction	--	--
Cluster-27903.34157	0.939532	0.00537408	0.976978	0.000788927	Vitvi11g01176	Ca2+-ATPase 10 ACA10, plasma membrane	Signaling.Signaling pathway.Calcium sensors and Signaling	GO:0055114//GO:0007186//GO:0044237	oxidation-reduction process//G protein-coupled receptor signaling pathway//cellular metabolic process
Cluster-27903.34941	0.880117	0.0206964	0.989621	0.000161037	Vitvi04g00734	UDP-glucuronic acid/UDP-N-acetylgalactosamine transporter	Transport overview.Electrochemical Potential-driven Transporters.Porters.Drug/Metabolite Transporter.UDP-glucu/UDP-N-acgalactosamine Transporter Fam	GO:0055085//GO:0006355	transmembrane transport//regulation of transcription, DNA-templated
Cluster-27903.35979	0.81904	0.0461571	0.942532	0.00485903	Vitvi00g04182	-	-	GO:0055114//GO:0006397	oxidation-reduction process//mRNA processing
Cluster-27903.36211	0.899841	0.0145455	0.936848	0.00585636	Vitvi13g00384	Photosystem II PsbA	Metabolism.Primary metabolism.Generation of metabolite precursors and energy.Photosynthesis.Photosystem II	GO:0015986	ATP synthesis coupled proton transport
Cluster-27903.36625	0.819931	0.045718	0.893473	0.0164177	Vitvi08g04141	-	-	--	--
Cluster-27903.36938	0.821929	0.0447404	0.971007	0.00124873	Vitvi16g01403	Unknown protein	Unknown	GO:0006508	proteolysis
Cluster-27903.37651	0.937109	0.00580845	0.907362	0.0124751	Vitvi12g00019	SHATTERPROOF 2	Regulation overview.Regulation of gene expression.Regulation of transcription.Transcription factor.MADS-box family transcription factor	--	--
Cluster-27903.37852	0.953931	0.00313471	0.974621	0.000957947	Vitvi08g04177	-	-	GO:0015979	photosynthesis
Cluster-27903.38513	0.879104	0.0210402	0.949556	0.00375274	-	-	-	GO:0051016	barbed-end actin filament capping
Cluster-27903.38522	0.865099	0.02607	0.976133	0.000847658	-	-	-	--	--
Cluster-27903.39045	0.895156	0.0159121	0.975178	0.000916517	-	-	-	--	--
Cluster-27903.39347	0.882572	0.0198742	0.938842	0.00549602	-	-	-	--	--
Cluster-27903.40914	0.820031	0.0456686	0.825707	0.0429197	-	-	-	--	--
Cluster-27903.41404	0.876466	0.0219483	0.948087	0.00397252	-	-	-	--	--
Cluster-27903.42501	0.832107	0.0399156	0.94965	0.00373893	Vitvi00g04296	-	-	--	--
Cluster-27903.44169	0.981924	0.000487164	0.932469	0.00668673	Vitvi18g01746	No hit	No hit	--	--

## Sheet: Indianred3_TP
Gene ID	GS.precipitation	p.GS.precipitation	MM.indianred3	p.MM.indianred3	v4	Functional_annotation	Functional_category	Gene Ontology Biological Pathway	BP Description
Cluster-27903.10569	-0.856347	0.0294719	0.946353	0.00423984	Vitvi19g00041	PMR5 (powdery mildew resistant 5)	Response to stimulus.Stress response.Biotic stress response	--	--
Cluster-27903.13704	-0.901807	0.0139893	0.917064	0.0100324	-	-	-	GO:0009432//GO:0051782	SOS response//negative regulation of cell division
Cluster-27903.13756	-0.972	0.00116504	0.821048	0.0451702	-	-	-	GO:0006468	protein phosphorylation
Cluster-27903.14274	-0.821347	0.0450243	0.888977	0.0178048	-	-	-	--	--
Cluster-27903.14610	-0.905264	0.0130372	0.90419	0.0133295	-	-	-	GO:0015074	DNA integration
Cluster-27903.14861	-0.91558	0.0103892	0.911964	0.0112842	-	-	-	--	--
Cluster-27903.14942	-0.834683	0.0387355	0.84335	0.0348869	-	-	-	--	--
Cluster-27903.14983	-0.845273	0.0340584	0.849882	0.0321115	-	-	-	--	--
Cluster-27903.15168	-0.886033	0.0187425	0.829754	0.0410084	-	-	-	--	--
Cluster-27903.16077	-0.831704	0.040102	0.851535	0.0314265	-	-	-	--	--
Cluster-27903.1718	-0.875401	0.0223202	0.896563	0.0154955	-	-	-	--	--
Cluster-27903.17270	-0.852415	0.0310648	0.979994	0.000596343	-	-	-	--	--
Cluster-27903.17294	-0.897013	0.0153632	0.941696	0.00499992	Vitvi17g00084	Corticosteroid 11-beta-dehydrogenase isozyme 1	Metabolism.Primary metabolism.Lipid metabolism.Steroid metabolism.C21-Steroid hormone metabolism	--	--
Cluster-27903.17298	-0.886306	0.0186547	0.928592	0.00746651	-	-	-	GO:0055085	transmembrane transport
Cluster-27903.17529	-0.814686	0.0483301	0.873972	0.0228236	-	-	-	GO:0006118//GO:0008608//GO:0055114	obsolete electron transport//attachment of spindle microtubules to kinetochore//oxidation-reduction process
Cluster-27903.17583	-0.951042	0.00353662	0.904846	0.0131505	Vitvi03g04258	-	-	--	--
Cluster-27903.17608	-0.944381	0.0045542	0.871762	0.023613	-	-	-	--	--
Cluster-27903.17617	-0.861932	0.027278	0.983235	0.00041926	-	-	-	GO:0015979	photosynthesis
Cluster-27903.17748	-0.873842	0.0228699	0.906416	0.0127272	-	-	-	--	--
Cluster-27903.18023	-0.938334	0.00558685	0.961339	0.0022131	-	-	-	GO:0006506	GPI anchor biosynthetic process
Cluster-27903.18133	-0.821968	0.0447215	0.932276	0.00672447	-	-	-	--	--
Cluster-27903.18314	-0.862613	0.0270162	0.879043	0.0210612	-	-	-	GO:0006813	potassium ion transport
Cluster-27903.18431	-0.838806	0.0368809	0.881112	0.0203613	-	-	-	--	--
Cluster-27903.18468	-0.900855	0.0142574	0.861238	0.0275465	-	-	-	GO:0006810//GO:0006952//GO:0009405	transport//defense response//pathogenesis
Cluster-27903.18569	-0.855768	0.029704	0.977068	0.000782796	-	-	-	--	--
Cluster-27903.18584	-0.897378	0.0152565	0.913344	0.0109385	-	-	-	--	--
Cluster-27903.18708	-0.882537	0.0198861	0.98099	0.000538638	-	-	-	--	--
Cluster-27903.19034	-0.906769	0.0126329	0.90145	0.0140896	-	-	-	GO:0006355	regulation of transcription, DNA-templated
Cluster-27903.19096	-0.974323	0.000980475	0.82718	0.0422196	-	-	-	--	--
Cluster-27903.19609	-0.885402	0.0189466	0.959086	0.00247667	-	-	-	--	--
Cluster-27903.19619	-0.873521	0.0229839	0.924641	0.00830457	-	-	-	--	--
Cluster-27903.19795	-0.837085	0.0376499	0.83661	0.0378634	-	-	-	--	--
Cluster-27903.20001	-0.865278	0.0260026	0.915362	0.0104423	-	-	-	--	--
Cluster-27903.20104	-0.939174	0.0054372	0.904245	0.0133144	-	-	-	--	--
Cluster-27903.20246	-0.948532	0.00390532	0.919165	0.00953736	-	-	-	--	--
Cluster-27903.20260	-0.875212	0.0223863	0.826615	0.0424874	-	-	-	GO:0006432//GO:0009094//GO:0000162//GO:0006571	phenylalanyl-tRNA aminoacylation//L-phenylalanine biosynthetic process//tryptophan biosynthetic process//tyrosine biosynthetic process
Cluster-27903.20328	-0.826894	0.0423551	0.902577	0.0137746	-	-	-	--	--
Cluster-27903.20486	-0.966081	0.00170625	0.889533	0.0176304	-	-	-	--	--
Cluster-27903.20718	-0.878939	0.0210966	0.975298	0.000907735	-	-	-	--	--
Cluster-27903.2074	-0.813945	0.0487044	0.948225	0.00395159	-	-	-	--	--
Cluster-27903.20747	-0.872876	0.0232134	0.987371	0.000238248	-	-	-	--	--
Cluster-27903.20748	-0.895786	0.0157248	0.959727	0.00240027	-	-	-	--	--
Cluster-27903.20859	-0.984156	0.000374562	0.923024	0.0086599	Vitvi14g00031	Aspartic protease	Metabolism.Primary metabolism.Protein metabolism and modification.Proteolysis.Peptidase-mediated proteolysis	GO:0006629	lipid metabolic process
Cluster-27903.20927	-0.858833	0.0284855	0.884949	0.0190935	-	-	-	--	--
Cluster-27903.20928	-0.817733	0.0468044	0.91714	0.0100143	-	-	-	--	--
Cluster-27903.21416	-0.941067	0.00510735	0.946432	0.00422739	-	-	-	--	--
Cluster-27903.21480	-0.978285	0.000702164	0.906939	0.0125875	-	-	-	GO:0042981	regulation of apoptotic process
Cluster-27903.21891	-0.92915	0.00735166	0.9617	0.00217225	-	-	-	--	--
Cluster-27903.21899	-0.836721	0.0378136	0.893566	0.0163894	-	-	-	--	--
Cluster-27903.21923	-0.925181	0.00818747	0.91057	0.011639	-	-	-	--	--
Cluster-27903.21988	-0.843965	0.0346208	0.934157	0.00636025	-	-	-	--	--
Cluster-27903.22038	-0.927527	0.00768817	0.842837	0.0351093	-	-	-	--	--
Cluster-27903.22203	-0.964721	0.00184498	0.91943	0.00947578	-	-	-	GO:0015074	DNA integration
Cluster-27903.22214	-0.851631	0.0313869	0.986803	0.000260088	-	-	-	--	--
Cluster-27903.22229	-0.811645	0.0498753	0.889603	0.0176085	Vitvi12g00085	Unknown protein	Unknown	--	--
Cluster-27903.22237	-0.863638	0.026624	0.916926	0.0100653	-	-	-	--	--
Cluster-27903.22701	-0.819206	0.0460751	0.963869	0.00193456	-	-	-	--	--
Cluster-27903.23004	-0.891823	0.0169206	0.979449	0.000629178	-	-	-	--	--
Cluster-27903.23072	-0.880594	0.0205356	0.890277	0.0173983	-	-	-	GO:0006355	regulation of transcription, DNA-templated
Cluster-27903.23180	-0.923085	0.0086463	0.919591	0.00943855	-	-	-	--	--
Cluster-27903.23258	-0.926601	0.00788349	0.915839	0.0103267	Vitvi14g04499	-	-	--	--
Cluster-27903.23353	-0.887304	0.0183348	0.903068	0.0136383	-	-	-	--	--
Cluster-27903.23369	-0.950119	0.00367012	0.957734	0.00264188	Vitvi07g02074	Unknown protein	Unknown	--	--
Cluster-27903.23646	-0.910586	0.0116349	0.96709	0.0016068	-	-	-	--	--
Cluster-27903.23820	-0.908279	0.0122333	0.95081	0.0035699	Vitvi14g01812	Bromo-adjacenty (BAH) domain-containing protein	Regulation overview.Regulation of gene expression.Regulation of transcription.Transcription factor.PHD family transcription factor	--	--
Cluster-27903.23947	-0.833016	0.0394974	0.891838	0.0169159	Vitvi05g01255	Protein transport protein Sec23A	Transport overview.Macromolecule transport.Protein transport.Protein coat	GO:0006355	regulation of transcription, DNA-templated
Cluster-27903.23963	-0.831966	0.0399809	0.885695	0.0188518	-	-	-	--	--
Cluster-27903.24154	-0.857421	0.0290439	0.942964	0.00478683	-	-	-	GO:0006486	protein glycosylation
Cluster-27903.24191	-0.900433	0.0143768	0.965321	0.00178308	-	-	-	--	--
Cluster-27903.24192	-0.869417	0.0244645	0.854637	0.0301597	-	-	-	--	--
Cluster-27903.24259	-0.933649	0.00645771	0.924072	0.00842872	-	-	-	GO:0006122	mitochondrial electron transport, ubiquinol to cytochrome c
Cluster-27903.24279	-0.913621	0.0108699	0.918523	0.0096872	Vitvi03g00713	Unknown	Unknown	GO:0006355//GO:0007165//GO:0055114//GO:0006825//GO:0035434//GO:0000724//GO:0016197	regulation of transcription, DNA-templated//signal transduction//oxidation-reduction process//copper ion transport//copper ion transmembrane transport//double-strand break repair via homologous recombination//endosomal transport
Cluster-27903.24284	-0.816746	0.0472961	0.831177	0.0403459	-	-	-	--	--
Cluster-27903.24372	-0.819583	0.045889	0.974743	0.000948806	-	-	-	GO:0007165//GO:0007606	signal transduction//sensory perception of chemical stimulus
Cluster-27903.24427	-0.881125	0.0203571	0.888709	0.0178893	-	-	-	--	--
Cluster-27903.24470	-0.822811	0.0443125	0.872081	0.0234984	-	-	-	--	--
Cluster-27903.24759	-0.8529	0.0308662	0.965178	0.00179773	-	-	-	GO:0006888//GO:0006355	endoplasmic reticulum to Golgi vesicle-mediated transport//regulation of transcription, DNA-templated
Cluster-27903.24778	-0.886244	0.0186747	0.91329	0.010952	-	-	-	GO:0055114	oxidation-reduction process
Cluster-27903.25039	-0.870056	0.0242309	0.971708	0.00118935	-	-	-	--	--
Cluster-27903.25142	-0.977896	0.000727467	0.882444	0.0199169	-	-	-	--	--
Cluster-27903.25314	-0.977256	0.000770033	0.903408	0.0135444	-	-	-	GO:0006879	cellular iron ion homeostasis
Cluster-27903.25487	-0.91645	0.0101792	0.872645	0.023296	-	-	-	--	--
Cluster-27903.25502	-0.816623	0.0473575	0.873236	0.0230851	-	-	-	--	--
Cluster-27903.25526	-0.865169	0.0260434	0.979038	0.000654501	-	-	-	--	--
Cluster-27903.25546	-0.823394	0.0440306	0.964335	0.00188534	-	-	-	GO:0006206//GO:0006144//GO:0009143	pyrimidine nucleobase metabolic process//purine nucleobase metabolic process//nucleoside triphosphate catabolic process
Cluster-27903.25615	-0.854086	0.0303829	0.917676	0.00988692	-	-	-	--	--
Cluster-27903.25616	-0.843325	0.0348975	0.869557	0.0244133	Vitvi13g00507	Sedoheptulose-1,7-bisphosphatase (SBPase), Chloroplast	Metabolism.Primary metabolism.Carbon fixation	--	--
Cluster-27903.25759	-0.909652	0.0118753	0.926678	0.00786701	-	-	-	--	--
Cluster-27903.25813	-0.892589	0.0166862	0.862309	0.0271328	-	-	-	--	--
Cluster-27903.25837	-0.867542	0.0251558	0.836069	0.0381074	-	-	-	--	--
Cluster-27903.25951	-0.903412	0.0135433	0.81859	0.0463792	Vitvi06g00304	Zinc finger (C2H2 type) JACKDAW	Regulation overview.Regulation of gene expression.Regulation of transcription.Transcription factor.C2H2 family transcription factor	GO:0006468//GO:0006886//GO:0007178//GO:0009069//GO:0006888//GO:0006281//GO:0016310	protein phosphorylation//intracellular protein transport//transmembrane receptor protein serine/threonine kinase signaling pathway//serine family amino acid metabolic process//endoplasmic reticulum to Golgi vesicle-mediated transport//DNA repair//phosphorylation
Cluster-27903.26204	-0.850754	0.0317493	0.986659	0.0002658	-	-	-	--	--
Cluster-27903.26375	-0.916733	0.0101114	0.884842	0.0191286	-	-	-	GO:0043386//GO:0051782//GO:0009432	mycotoxin biosynthetic process//negative regulation of cell division//SOS response
Cluster-27903.26402	-0.881773	0.0201403	0.914221	0.0107215	-	-	-	--	--
Cluster-27903.26660	-0.849505	0.0322689	0.927397	0.0077155	-	-	-	--	--
Cluster-27903.26703	-0.899447	0.0146581	0.923001	0.00866503	-	-	-	--	--
Cluster-27903.27041	-0.84648	0.0335435	0.983257	0.000418138	-	-	-	--	--
Cluster-27903.27151	-0.838128	0.0371833	0.955304	0.00295199	-	-	-	--	--
Cluster-27903.27259	-0.92116	0.00907859	0.897306	0.0152774	-	-	-	--	--
Cluster-27903.27339	-0.853505	0.0306193	0.837325	0.0375424	-	-	-	--	--
Cluster-27903.27435	-0.861527	0.0274345	0.888923	0.0178219	-	-	-	--	--
Cluster-27903.27516	-0.955357	0.00294497	0.899581	0.0146197	-	-	-	--	--
Cluster-27903.27677	-0.93211	0.00675719	0.936092	0.00599584	Vitvi07g01242	Inositol polyphosphate 5-phosphatase, type II	Metabolism.Primary metabolism.Carbohydrate metabolism.Monosaccharide metabolism.Inositol phosphate metabolism	--	--
Cluster-27903.27706	-0.856593	0.0293736	0.865286	0.0259994	-	-	-	--	--
Cluster-27903.2811	-0.830877	0.0404853	0.910863	0.0115641	-	-	-	--	--
Cluster-27903.28361	-0.899443	0.0146593	0.92058	0.00921093	Vitvi19g01352	S-2-hydroxy-acid oxidase, peroxisomal	Metabolism.Primary metabolism.Generation of metabolite precursors and energy.Glyoxylate and dicarboxylate metabolism	GO:0006807//GO:0000105//GO:0055114//GO:0006537	nitrogen compound metabolic process//histidine biosynthetic process//oxidation-reduction process//glutamate biosynthetic process
Cluster-27903.28755	-0.919178	0.00953443	0.984662	0.0003511	-	-	-	--	--
Cluster-27903.29559	-0.842168	0.0354004	0.842995	0.0350409	Vitvi06g01251	CYP86A2	Metabolism.Cellular metabolism.Oxidation reduction.Cytochrome P450 oxidoreductase	GO:0055114//GO:0006821	oxidation-reduction process//chloride transport
Cluster-27903.30421	-0.835546	0.038344	0.885941	0.0187722	Vitvi01g00972	Microtubule end binding protein 1 (EB1)	Cellular process.Cellular component organization and biogenesis.Cytoskeleton organization and biogenesis.Microtubule organization and biogenesis.Microtubule-driven movement	--	--
Cluster-27903.32804	-0.814417	0.0484659	0.886258	0.01867	-	-	-	--	--
Cluster-27903.32979	-0.843305	0.0349064	0.944888	0.00447236	-	-	-	GO:0006537//GO:0055114//GO:0000105//GO:0006807	glutamate biosynthetic process//oxidation-reduction process//histidine biosynthetic process//nitrogen compound metabolic process
Cluster-27903.33244	-0.897141	0.0153257	0.900519	0.0143526	-	-	-	GO:0006412//GO:0006388//GO:0042254//GO:0055114	translation//tRNA splicing, via endonucleolytic cleavage and ligation//ribosome biogenesis//oxidation-reduction process
Cluster-27903.33266	-0.885979	0.01876	0.885869	0.0187956	Vitvi16g00024	Unknown protein	Unknown	GO:0006813	potassium ion transport
Cluster-27903.33793	-0.821986	0.0447132	0.941713	0.0049971	Vitvi09g00225	Early flowering 3	Signaling.Signaling pathway.Circadian clock Signaling	--	--
Cluster-27903.33970	-0.818024	0.04666	0.953367	0.00321131	-	-	-	--	--
Cluster-27903.34569	-0.922735	0.00872423	0.963165	0.00201022	-	-	-	--	--
Cluster-27903.34754	-0.890141	0.0174406	0.829862	0.0409579	-	-	-	--	--
Cluster-27903.35094	-0.842059	0.0354479	0.849561	0.0322454	-	-	-	--	--
Cluster-27903.35624	-0.956538	0.00279241	0.825624	0.0429593	Vitvi06g00107	YqeH GTP binding	Metabolism.Primary metabolism.Nucleobase, nucleoside, nucleotide, nucleic acid metabolism.Nucleic acid metabolism.DNA metabolism.DNA replication	--	--
Cluster-27903.35787	-0.962185	0.00211789	0.927234	0.00774964	-	-	-	GO:0006355//GO:0006468//GO:0015986	regulation of transcription, DNA-templated//protein phosphorylation//ATP synthesis coupled proton transport
Cluster-27903.35799	-0.86937	0.0244817	0.95214	0.00338105	-	-	-	--	--
Cluster-27903.36058	-0.937058	0.00581791	0.919706	0.00941184	Vitvi14g04019	-	-	GO:0045454//GO:0055114	cell redox homeostasis//oxidation-reduction process
Cluster-27903.36098	-0.903841	0.0134252	0.889958	0.0174975	-	-	-	--	--
Cluster-27903.36638	-0.884544	0.0192255	0.848648	0.0326275	-	-	-	--	--
Cluster-27903.37148	-0.891976	0.0168734	0.984278	0.000368836	-	-	-	GO:0006396	RNA processing
Cluster-27903.37214	-0.843878	0.0346583	0.947159	0.00411451	-	-	-	--	--
Cluster-27903.37267	-0.945257	0.00441316	0.909683	0.0118673	-	-	-	GO:0035556//GO:0005975//GO:0005982//GO:0005985	intracellular signal transduction//carbohydrate metabolic process//starch metabolic process//sucrose metabolic process
Cluster-27903.37340	-0.942581	0.00485079	0.857208	0.0291287	-	-	-	--	--
Cluster-27903.37421	-0.832266	0.0398427	0.993543	6.23976e-05	-	-	-	--	--
Cluster-27903.37511	-0.922022	0.00888381	0.977926	0.000725522	-	-	-	--	--
Cluster-27903.37518	-0.922722	0.00872697	0.869645	0.0243813	-	-	-	GO:0007131	reciprocal meiotic recombination
Cluster-27903.37537	-0.954121	0.0031091	0.817961	0.0466912	Vitvi19g04033	-	-	--	--
Cluster-27903.37621	-0.826997	0.0423059	0.967906	0.00152849	Vitvi13g00573	Myb family transcription factor	Regulation overview.Regulation of gene expression.Regulation of transcription.Transcription factor.MYB family transcription factor	GO:0042254//GO:0006412	ribosome biogenesis//translation
Cluster-27903.37945	-0.824408	0.0435418	0.84067	0.0360569	-	-	-	--	--
Cluster-27903.38066	-0.827813	0.0419201	0.846682	0.0334576	-	-	-	--	--
Cluster-27903.38185	-0.871866	0.0235755	0.933498	0.00648668	Vitvi01g00993	SUR2	Metabolism.Primary metabolism.Lipid metabolism.Sphingolipid metabolism	GO:0015074//GO:0006397	DNA integration//mRNA processing
Cluster-27903.38428	-0.85547	0.0298239	0.888888	0.017833	-	-	-	--	--
Cluster-27903.38952	-0.942732	0.00482551	0.945629	0.00435394	-	-	-	--	--
Cluster-27903.39074	-0.861885	0.0272961	0.974291	0.000982922	-	-	-	GO:0016485	protein processing
Cluster-27903.39121	-0.895928	0.015683	0.975897	0.000864403	-	-	-	--	--
Cluster-27903.39141	-0.841412	0.0357309	0.822715	0.0443589	Vitvi14g01978	Polypyrimidine tract-binding protein	Unknown	--	--
Cluster-27903.39224	-0.837404	0.0375068	0.94199	0.00495007	-	-	-	--	--
Cluster-27903.39408	-0.8815	0.0202315	0.847531	0.0330979	-	-	-	--	--
Cluster-27903.39539	-0.854113	0.0303721	0.961077	0.00224302	-	-	-	--	--
Cluster-27903.39640	-0.826288	0.042643	0.935616	0.00608445	-	-	-	--	--
Cluster-27903.39719	-0.903333	0.013565	0.911462	0.0114115	-	-	-	--	--
Cluster-27903.39722	-0.830488	0.040666	0.935067	0.00618752	-	-	-	--	--
Cluster-27903.40037	-0.846902	0.0333642	0.880371	0.0206106	-	-	-	--	--
Cluster-27903.40166	-0.902168	0.0138885	0.876877	0.0218058	-	-	-	GO:0030154	cell differentiation
Cluster-27903.40392	-0.928299	0.0075273	0.967653	0.00155257	-	-	-	GO:0036297	interstrand cross-link repair
Cluster-27903.40489	-0.817304	0.0470179	0.863082	0.0268365	-	-	-	--	--
Cluster-27903.40501	-0.889866	0.0175264	0.92214	0.00885721	-	-	-	--	--
Cluster-27903.40535	-0.892249	0.01679	0.86782	0.0250527	-	-	-	--	--
Cluster-27903.40581	-0.890252	0.0174061	0.9792	0.00064446	-	-	-	GO:0009405//GO:0006810	pathogenesis//transport
Cluster-27903.40589	-0.814073	0.0486395	0.933583	0.00647028	-	-	-	--	--
Cluster-27903.40712	-0.821971	0.0447204	0.877405	0.0216232	-	-	-	--	--
Cluster-27903.40797	-0.850398	0.0318972	0.880059	0.020716	-	-	-	--	--
Cluster-27903.40851	-0.931326	0.0069122	0.910233	0.0117255	-	-	-	--	--
Cluster-27903.40974	-0.849096	0.03244	0.87153	0.0236967	-	-	-	--	--
Cluster-27903.40986	-0.825171	0.043176	0.985523	0.000312872	-	-	-	--	--
Cluster-27903.41046	-0.908365	0.0122107	0.910686	0.0116092	-	-	-	--	--
Cluster-27903.41205	-0.88355	0.0195515	0.878495	0.0212482	-	-	-	--	--
Cluster-27903.41210	-0.885838	0.0188056	0.877861	0.0214659	-	-	-	--	--
Cluster-27903.41249	-0.881964	0.0200764	0.97503	0.000927462	Vitvi09g01698	R protein disease resistance protein	Response to stimulus.Stress response.Biotic stress response.Plant-pathogen interaction.R proteins from Plant-pathogen interaction	--	--
Cluster-27903.41533	-0.860424	0.0278626	0.936121	0.00599043	-	-	-	--	--
Cluster-27903.41542	-0.875521	0.022278	0.928034	0.00758237	-	-	-	--	--
Cluster-27903.41563	-0.884729	0.0191653	0.945444	0.00438328	-	-	-	--	--
Cluster-27903.41584	-0.971609	0.00119764	0.850736	0.031757	Vitvi14g01785	Unknown protein	Unknown	--	--
Cluster-27903.41631	-0.900335	0.0144046	0.934538	0.00628763	-	-	-	--	--
Cluster-27903.41765	-0.817805	0.0467684	0.929491	0.00728201	-	-	-	--	--
Cluster-27903.41919	-0.916647	0.0101319	0.94836	0.00393121	-	-	-	--	--
Cluster-27903.41920	-0.875207	0.0223884	0.829542	0.0411075	-	-	-	--	--
Cluster-27903.41927	-0.839987	0.0363575	0.977027	0.00078558	-	-	-	--	--
Cluster-27903.41932	-0.85232	0.0311037	0.866079	0.0257012	-	-	-	--	--
Cluster-27903.41993	-0.871098	0.0238526	0.817182	0.0470783	-	-	-	--	--
Cluster-27903.42196	-0.862724	0.0269737	0.88961	0.0176062	Vitvi10g04313	-	-	--	--
Cluster-27903.42231	-0.889323	0.0176962	0.95834	0.00256718	-	-	-	--	--
Cluster-27903.42284	-0.886474	0.0186005	0.818574	0.0463875	-	-	-	GO:0055114	oxidation-reduction process
Cluster-27903.42296	-0.846869	0.0333784	0.908813	0.0120934	-	-	-	--	--
Cluster-27903.42315	-0.905876	0.012872	0.939815	0.00532431	-	-	-	--	--
Cluster-27903.42398	-0.83845	0.0370393	0.943496	0.00469889	-	-	-	--	--
Cluster-27903.42514	-0.813799	0.0487782	0.961093	0.00224121	-	-	-	--	--
Cluster-27903.42541	-0.886183	0.0186944	0.883697	0.019503	Vitvi16g01377	Unknown protein	Unknown	--	--
Cluster-27903.42598	-0.903008	0.0136548	0.928182	0.00755154	-	-	-	--	--
Cluster-27903.42638	-0.849863	0.0321196	0.845113	0.0341273	-	-	-	GO:0006171//GO:0006144	cAMP biosynthetic process//purine nucleobase metabolic process
Cluster-27903.42702	-0.890419	0.0173541	0.893097	0.0165316	-	-	-	--	--
Cluster-27903.42717	-0.827871	0.0418926	0.972225	0.0011465	-	-	-	--	--
Cluster-27903.42818	-0.848136	0.0328426	0.947626	0.00404278	-	-	-	--	--
Cluster-27903.42941	-0.920124	0.00931542	0.975025	0.000927803	-	-	-	--	--
Cluster-27903.42947	-0.832948	0.0395286	0.811709	0.0498423	-	-	-	--	--
Cluster-27903.42975	-0.831234	0.0403196	0.979502	0.000625918	-	-	-	--	--
Cluster-27903.42990	-0.979265	0.000640483	0.8155	0.04792	Vitvi07g01745	Zeaxanthin epoxidase (ZEP) (ABA1)	Metabolism.Secondary metabolism.Terpenoid metabolism.Tetraterpenoid metabolism.Tetraterpenoid biosynthesis.Carotenoid biosynthesis	GO:0016114//GO:0055114//GO:0006694	terpenoid biosynthetic process//oxidation-reduction process//steroid biosynthetic process
Cluster-27903.42991	-0.885771	0.0188273	0.888788	0.0178643	-	-	-	--	--
Cluster-27903.43034	-0.823641	0.0439111	0.961499	0.002195	-	-	-	--	--
Cluster-27903.43052	-0.880046	0.0207204	0.988348	0.000202855	-	-	-	GO:0005982//GO:0006465//GO:0005985//GO:0006011//GO:0030244//GO:0043386	starch metabolic process//signal peptide processing//sucrose metabolic process//UDP-glucose metabolic process//cellulose biosynthetic process//mycotoxin biosynthetic process
Cluster-27903.43280	-0.905509	0.012971	0.944216	0.00458105	-	-	-	--	--
Cluster-27903.43281	-0.954805	0.00301767	0.85619	0.0295348	-	-	-	--	--
Cluster-27903.43291	-0.877825	0.0214783	0.885215	0.0190072	-	-	-	--	--
Cluster-27903.43574	-0.877329	0.0216494	0.925265	0.00816932	-	-	-	--	--
Cluster-27903.43701	-0.991926	9.75277e-05	0.886538	0.0185801	Vitvi17g00692	Dentin sialophosphoprotein	Unclear	--	--
Cluster-27903.4373	-0.826155	0.0427063	0.965791	0.00173535	-	-	-	--	--
Cluster-27903.43760	-0.875549	0.0222683	0.831223	0.0403248	-	-	-	--	--
Cluster-27903.43900	-0.851958	0.0312524	0.941073	0.00510635	-	-	-	--	--
Cluster-27903.43915	-0.832109	0.039915	0.884975	0.0190852	-	-	-	--	--
Cluster-27903.43997	-0.885385	0.0189519	0.828668	0.0415174	-	-	-	GO:0050434	positive regulation of viral transcription
Cluster-27903.44258	-0.95562	0.00291062	0.913486	0.0109033	-	-	-	--	--
Cluster-27903.44353	-0.816216	0.0475609	0.943196	0.00474846	-	-	-	--	--
Cluster-27903.44415	-0.959558	0.00242031	0.942897	0.00479811	Vitvi01g04383	-	-	--	--
Cluster-27903.44423	-0.926371	0.00793225	0.889577	0.0176165	-	-	-	GO:0006355	regulation of transcription, DNA-templated
Cluster-27903.44432	-0.936679	0.00588747	0.856608	0.0293677	Vitvi15g04152	-	-	--	--
Cluster-27903.44623	-0.813425	0.0489682	0.981284	0.000522177	-	-	-	--	--
Cluster-27903.44659	-0.896838	0.0154147	0.975338	0.000904838	Vitvi18g01761	TIR-NBS-LRR disease resistance	Diverse functions.Gene family with diverse functions.NBS-LRR superfamily	GO:0006807	nitrogen compound metabolic process
Cluster-27903.44767	-0.87194	0.0235491	0.906522	0.0126989	-	-	-	--	--
Cluster-27903.44796	-0.836566	0.0378833	0.970502	0.00129233	-	-	-	--	--
Cluster-27903.44923	-0.859062	0.0283954	0.831885	0.0400185	Vitvi19g00407	Unknown	Unknown	--	--
Cluster-27903.44958	-0.977978	0.000722113	0.922179	0.00884859	-	-	-	--	--
Cluster-27903.45061	-0.818996	0.0461785	0.930881	0.00700105	-	-	-	--	--
Cluster-27903.45132	-0.889593	0.0176117	0.972981	0.00108518	-	-	-	GO:0051782//GO:0009432	negative regulation of cell division//SOS response
Cluster-27903.4531	-0.923548	0.00854391	0.891243	0.0170989	-	-	-	--	--
Cluster-27903.45497	-0.907151	0.0125311	0.959377	0.00244186	-	-	-	--	--
Cluster-27903.45525	-0.870529	0.0240591	0.814894	0.0482249	-	-	-	--	--
Cluster-27903.45550	-0.909469	0.0119229	0.951833	0.00342419	-	-	-	--	--
Cluster-27903.45551	-0.878569	0.021223	0.814525	0.0484114	-	-	-	--	--
Cluster-27903.45909	-0.812441	0.0494686	0.984941	0.000338455	-	-	-	--	--
Cluster-27903.46305	-0.934813	0.0062356	0.940738	0.00516393	-	-	-	--	--
Cluster-27903.46678	-0.940459	0.00521223	0.886962	0.0184443	Vitvi13g00001	Tafazzin	Metabolism.Primary metabolism.Lipid metabolism.Glycerolipid metabolism.Glycerophospholipid metabolism	--	--
Cluster-27903.4888	-0.87028	0.0241494	0.962332	0.0021016	-	-	-	--	--
Cluster-27903.49517	-0.835962	0.0381556	0.849916	0.0320975	-	-	-	--	--
Cluster-27903.49576	-0.915017	0.0105264	0.970287	0.00131119	-	-	-	--	--
Cluster-27903.49916	-0.891539	0.0170076	0.966184	0.00169591	-	-	-	--	--
Cluster-27903.50573	-0.953275	0.00322383	0.919437	0.00947427	-	-	-	--	--
Cluster-27903.51991	-0.891481	0.0170256	0.964923	0.00182402	-	-	-	--	--
Cluster-27903.52219	-0.896447	0.0155296	0.881489	0.0202349	-	-	-	--	--
Cluster-27903.52610	-0.877657	0.021536	0.953222	0.00323111	-	-	-	--	--
Cluster-27903.53425	-0.853103	0.0307833	0.832819	0.0395881	-	-	-	--	--
Cluster-27903.5496	-0.856087	0.0295762	0.910801	0.0115799	-	-	-	GO:0015074	DNA integration
Cluster-27903.5616	-0.877036	0.0217507	0.844852	0.0342389	-	-	-	--	--
Cluster-27903.56673	-0.909416	0.0119367	0.81376	0.0487983	Vitvi14g02558	Kinesin motor protein	Cellular process.Cellular component organization and biogenesis.Cytoskeleton organization and biogenesis.Microtubule organization and biogenesis.Microtubule-driven movement	GO:0007017//GO:0006260//GO:0006270//GO:0007018	microtubule-based process//DNA replication//DNA replication initiation//microtubule-based movement
Cluster-27903.57554	-0.924419	0.00835278	0.965958	0.00171861	-	-	-	--	--
Cluster-27903.58197	-0.96466	0.00185127	0.822906	0.0442664	-	-	-	--	--
Cluster-27903.58198	-0.872126	0.0234821	0.95183	0.0034246	-	-	-	--	--
Cluster-27903.58380	-0.823091	0.0441771	0.98461	0.000353472	-	-	-	--	--
Cluster-27903.59224	-0.839742	0.0364658	0.96388	0.00193342	-	-	-	--	--
Cluster-27903.59226	-0.824193	0.0436452	0.895858	0.0157036	-	-	-	--	--
Cluster-27903.59812	-0.813265	0.0490494	0.823441	0.0440076	-	-	-	GO:0006508//GO:0015979	proteolysis//photosynthesis
Cluster-27903.60088	-0.87767	0.0215318	0.995118	3.56927e-05	-	-	-	GO:0001522//GO:0006813//GO:0042254	pseudouridine synthesis//potassium ion transport//ribosome biogenesis
Cluster-27903.6152	-0.962511	0.00208176	0.912538	0.0111399	-	-	-	--	--
Cluster-27903.6159	-0.839598	0.0365298	0.975378	0.000901885	-	-	-	--	--
Cluster-27903.6201	-0.962392	0.00209499	0.921292	0.00904863	-	-	-	GO:0006544//GO:0006566//GO:0055085//GO:0006426//GO:0006563	glycine metabolic process//threonine metabolic process//transmembrane transport//glycyl-tRNA aminoacylation//L-serine metabolic process
Cluster-27903.62039	-0.85052	0.0318464	0.929168	0.00734816	-	-	-	--	--
Cluster-27903.62731	-0.959989	0.00236929	0.890247	0.0174076	-	-	-	--	--
Cluster-27903.63114	-0.817015	0.0471618	0.990038	0.000148372	-	-	-	--	--
Cluster-27903.6786	-0.836548	0.0378916	0.981933	0.000486696	-	-	-	GO:0006355	regulation of transcription, DNA-templated
Cluster-27903.8520	-0.847717	0.0330195	0.912538	0.0111398	-	-	-	--	--
Cluster-27903.8790	-0.909843	0.011826	0.983898	0.000386807	-	-	-	--	--

## Sheet: Indianred3_ET
Supplementary file 1. List of the genes in the modules significantly correlated with traits
Gene ID	GS.evapotranspiration	p.GS.evapotranspiration	MM.indianred3	p.MM.indianred3	v4	Functional_annotation	Functional_category	Gene Ontology Biological Pathway	BP Description
Cluster-25150.0	0.836984	0.0376953	0.902239	0.0138685	#N/A	#N/A	#N/A	--	--
Cluster-27903.10070	0.825143	0.0431894	0.88742	0.0182981	#N/A	#N/A	#N/A	--	--
Cluster-27903.10569	0.935995	0.0060138	0.946353	0.00423984	Vitvi19g00041	PMR5 (powdery mildew resistant 5)	Response to stimulus.Stress response.Biotic stress response	--	--
Cluster-27903.1202	0.939239	0.00542575	0.965779	0.00173659	#N/A	#N/A	#N/A	--	--
Cluster-27903.13585	0.831654	0.0401249	0.914556	0.0106391	#N/A	#N/A	#N/A	--	--
Cluster-27903.13736	0.86869	0.0247316	0.949195	0.00380611	#N/A	#N/A	#N/A	--	--
Cluster-27903.14274	0.901526	0.0140681	0.888977	0.0178048	#N/A	#N/A	#N/A	--	--
Cluster-27903.14861	0.889515	0.017636	0.911964	0.0112842	#N/A	#N/A	#N/A	--	--
Cluster-27903.15168	0.870516	0.0240636	0.829754	0.0410084	#N/A	#N/A	#N/A	--	--
Cluster-27903.15756	0.878725	0.0211695	0.970201	0.00131872	#N/A	#N/A	#N/A	GO:0006355	regulation of transcription, DNA-templated
Cluster-27903.16077	0.958437	0.00255536	0.851535	0.0314265	#N/A	#N/A	#N/A	--	--
Cluster-27903.17270	0.891903	0.016896	0.979994	0.000596343	#N/A	#N/A	#N/A	--	--
Cluster-27903.17294	0.897323	0.0152727	0.941696	0.00499992	Vitvi17g00084	Corticosteroid 11-beta-dehydrogenase isozyme 1	Metabolism.Primary metabolism.Lipid metabolism.Steroid metabolism.C21-Steroid hormone metabolism	--	--
Cluster-27903.17298	0.935466	0.00611255	0.928592	0.00746651	#N/A	#N/A	#N/A	GO:0055085	transmembrane transport
Cluster-27903.17529	0.942521	0.00486077	0.873972	0.0228236	#N/A	#N/A	#N/A	GO:0006118//GO:0008608//GO:0055114	obsolete electron transport//attachment of spindle microtubules to kinetochore//oxidation-reduction process
Cluster-27903.17588	0.880064	0.0207145	0.915986	0.010291	#N/A	#N/A	#N/A	--	--
Cluster-27903.17617	0.941084	0.00510444	0.983235	0.00041926	#N/A	#N/A	#N/A	GO:0015979	photosynthesis
Cluster-27903.17970	0.863754	0.0265799	0.941088	0.0051037	#N/A	#N/A	#N/A	--	--
Cluster-27903.18023	0.897817	0.0151287	0.961339	0.0022131	#N/A	#N/A	#N/A	GO:0006506	GPI anchor biosynthetic process
Cluster-27903.18133	0.926078	0.00799476	0.932276	0.00672447	#N/A	#N/A	#N/A	--	--
Cluster-27903.18314	0.842945	0.0350624	0.879043	0.0210612	#N/A	#N/A	#N/A	GO:0006813	potassium ion transport
Cluster-27903.18468	0.918962	0.00958469	0.861238	0.0275465	#N/A	#N/A	#N/A	GO:0006810//GO:0006952//GO:0009405	transport//defense response//pathogenesis
Cluster-27903.18568	0.959485	0.002429	0.962534	0.00207931	#N/A	#N/A	#N/A	--	--
Cluster-27903.18569	0.943886	0.00463482	0.977068	0.000782796	#N/A	#N/A	#N/A	--	--
Cluster-27903.18708	0.957715	0.00264427	0.98099	0.000538638	#N/A	#N/A	#N/A	--	--
Cluster-27903.19034	0.972032	0.0011624	0.90145	0.0140896	#N/A	#N/A	#N/A	GO:0006355	regulation of transcription, DNA-templated
Cluster-27903.19053	0.818953	0.0461997	0.980377	0.000573825	#N/A	#N/A	#N/A	--	--
Cluster-27903.19087	0.918793	0.00962404	0.956435	0.00280557	#N/A	#N/A	#N/A	--	--
Cluster-27903.19096	0.830804	0.0405191	0.82718	0.0422196	#N/A	#N/A	#N/A	--	--
Cluster-27903.19268	0.814056	0.0486482	0.91987	0.00937397	#N/A	#N/A	#N/A	--	--
Cluster-27903.19319	0.958974	0.00249016	0.960151	0.00235032	#N/A	#N/A	#N/A	--	--
Cluster-27903.19386	0.816084	0.047627	0.970742	0.00127149	#N/A	#N/A	#N/A	GO:0006506	GPI anchor biosynthetic process
Cluster-27903.19470	0.924601	0.00831309	0.837682	0.0373824	#N/A	#N/A	#N/A	GO:0016192//GO:0006357//GO:0071816//GO:0006886	vesicle-mediated transport//regulation of transcription by RNA polymerase II//tail-anchored membrane protein insertion into ER membrane//intracellular protein transport
Cluster-27903.19498	0.836182	0.0380564	0.864155	0.0264274	#N/A	#N/A	#N/A	--	--
Cluster-27903.19502	0.811499	0.0499498	0.873476	0.0229997	#N/A	#N/A	#N/A	--	--
Cluster-27903.19609	0.932993	0.00658451	0.959086	0.00247667	#N/A	#N/A	#N/A	--	--
Cluster-27903.19646	0.870301	0.024142	0.975333	0.000905212	#N/A	#N/A	#N/A	--	--
Cluster-27903.19795	0.833883	0.0391002	0.83661	0.0378634	#N/A	#N/A	#N/A	--	--
Cluster-27903.19976	0.87695	0.0217804	0.958032	0.00260497	#N/A	#N/A	#N/A	GO:0015979//GO:0030494	photosynthesis//bacteriochlorophyll biosynthetic process
Cluster-27903.20037	0.893584	0.0163841	0.871493	0.0237101	Vitvi08g00942	Nodulin MtN21	Transport overview.Electrochemical Potential-driven Transporters.Porters.Drug/Metabolite Transporter.Plant Drug/Metabolite Exporter	--	--
Cluster-27903.20109	0.967381	0.00157868	0.818396	0.0464756	Vitvi12g01802	R protein MLA10	Response to stimulus.Stress response.Biotic stress response.Plant-pathogen interaction.R proteins from Plant-pathogen interaction	--	--
Cluster-27903.20246	0.858863	0.0284737	0.919165	0.00953736	#N/A	#N/A	#N/A	--	--
Cluster-27903.20260	0.941563	0.00502257	0.826615	0.0424874	#N/A	#N/A	#N/A	GO:0006432//GO:0009094//GO:0000162//GO:0006571	phenylalanyl-tRNA aminoacylation//L-phenylalanine biosynthetic process//tryptophan biosynthetic process//tyrosine biosynthetic process
Cluster-27903.20328	0.83925	0.0366841	0.902577	0.0137746	#N/A	#N/A	#N/A	--	--
Cluster-27903.20408	0.868371	0.024849	0.947538	0.00405619	#N/A	#N/A	#N/A	GO:0006813//GO:0006814	potassium ion transport//sodium ion transport
Cluster-27903.20419	0.956905	0.00274577	0.967929	0.00152635	#N/A	#N/A	#N/A	--	--
Cluster-27903.20718	0.913536	0.0108909	0.975298	0.000907735	#N/A	#N/A	#N/A	--	--
Cluster-27903.2074	0.991174	0.000116507	0.948225	0.00395159	#N/A	#N/A	#N/A	--	--
Cluster-27903.20742	0.908421	0.012196	0.925027	0.00822062	#N/A	#N/A	#N/A	GO:0006281	DNA repair
Cluster-27903.20747	0.942256	0.00490528	0.987371	0.000238248	#N/A	#N/A	#N/A	--	--
Cluster-27903.20859	0.86648	0.0255514	0.923024	0.0086599	Vitvi14g00031	Aspartic protease	Metabolism.Primary metabolism.Protein metabolism and modification.Proteolysis.Peptidase-mediated proteolysis	GO:0006629	lipid metabolic process
Cluster-27903.20861	0.881787	0.0201356	0.906707	0.0126494	#N/A	#N/A	#N/A	GO:0045893//GO:0015074	positive regulation of transcription, DNA-templated//DNA integration
Cluster-27903.20980	0.819131	0.046112	0.854753	0.030113	#N/A	#N/A	#N/A	--	--
Cluster-27903.21101	0.836412	0.0379528	0.923119	0.00863876	#N/A	#N/A	#N/A	GO:0009405//GO:0006811	pathogenesis//ion transport
Cluster-27903.21416	0.898463	0.0149411	0.946432	0.00422739	#N/A	#N/A	#N/A	--	--
Cluster-27903.21480	0.896464	0.0155247	0.906939	0.0125875	#N/A	#N/A	#N/A	GO:0042981	regulation of apoptotic process
Cluster-27903.21811	0.90674	0.0126405	0.977558	0.000749801	#N/A	#N/A	#N/A	GO:0006468	protein phosphorylation
Cluster-27903.21891	0.842096	0.0354318	0.9617	0.00217225	#N/A	#N/A	#N/A	--	--
Cluster-27903.21923	0.838171	0.037164	0.91057	0.011639	#N/A	#N/A	#N/A	--	--
Cluster-27903.2193	0.812316	0.0495324	0.882655	0.019847	Vitvi01g02013	Glutamate decarboxylase	Metabolism.Primary metabolism.Amino acid metabolism.Glutamate metabolism.Glutamate catabolism	GO:0019752	carboxylic acid metabolic process
Cluster-27903.21988	0.979954	0.000598733	0.934157	0.00636025	#N/A	#N/A	#N/A	--	--
Cluster-27903.22038	0.893193	0.0165023	0.842837	0.0351093	#N/A	#N/A	#N/A	--	--
Cluster-27903.22182	0.848523	0.0326799	0.923731	0.0085037	#N/A	#N/A	#N/A	--	--
Cluster-27903.22203	0.942818	0.00481118	0.91943	0.00947578	#N/A	#N/A	#N/A	GO:0015074	DNA integration
Cluster-27903.22214	0.926705	0.00786144	0.986803	0.000260088	#N/A	#N/A	#N/A	--	--
Cluster-27903.22229	0.928745	0.00743503	0.889603	0.0176085	Vitvi12g00085	Unknown protein	Unknown	--	--
Cluster-27903.22237	0.993402	6.51619e-05	0.916926	0.0100653	#N/A	#N/A	#N/A	--	--
Cluster-27903.22316	0.852134	0.0311802	0.88824	0.0180376	Vitvi04g01363	Basic leucine-zipper 11 GBF6	Regulation overview.Regulation of gene expression.Regulation of transcription.Transcription factor.bZIP family transcription factor	GO:0006355	regulation of transcription, DNA-templated
Cluster-27903.22701	0.898235	0.0150072	0.963869	0.00193456	#N/A	#N/A	#N/A	--	--
Cluster-27903.2275	0.919448	0.00947172	0.811464	0.0499678	Vitvi17g00680	LAP4 protein	Cellular process.Cell growth and death	--	--
Cluster-27903.22946	0.894095	0.0162299	0.832395	0.039783	Vitvi03g01017	0	0	--	--
Cluster-27903.23004	0.86918	0.0245513	0.979449	0.000629178	#N/A	#N/A	#N/A	--	--
Cluster-27903.23045	0.845138	0.0341164	0.90975	0.0118501	#N/A	#N/A	#N/A	--	--
Cluster-27903.23068	0.847976	0.0329101	0.904006	0.0133801	#N/A	#N/A	#N/A	--	--
Cluster-27903.23072	0.838169	0.0371649	0.890277	0.0173983	#N/A	#N/A	#N/A	GO:0006355	regulation of transcription, DNA-templated
Cluster-27903.23111	0.845311	0.0340423	0.960207	0.00234376	#N/A	#N/A	#N/A	--	--
Cluster-27903.23123	0.841578	0.0356582	0.896477	0.0155207	#N/A	#N/A	#N/A	--	--
Cluster-27903.23180	0.849033	0.0324662	0.919591	0.00943855	#N/A	#N/A	#N/A	--	--
Cluster-27903.23211	0.814297	0.0485262	0.945104	0.00443768	#N/A	#N/A	#N/A	--	--
Cluster-27903.23258	0.95044	0.00362339	0.915839	0.0103267	Vitvi14g04499	0	0	--	--
Cluster-27903.23353	0.908938	0.0120609	0.903068	0.0136383	#N/A	#N/A	#N/A	--	--
Cluster-27903.23369	0.894863	0.0159997	0.957734	0.00264188	Vitvi07g02074	Unknown protein	Unknown	--	--
Cluster-27903.23604	0.849417	0.0323058	0.890963	0.0171854	#N/A	#N/A	#N/A	--	--
Cluster-27903.23646	0.934661	0.00626423	0.96709	0.0016068	#N/A	#N/A	#N/A	--	--
Cluster-27903.23754	0.968735	0.00145097	0.824174	0.0436546	Vitvi01g01840	Unknown	Unknown	--	--
Cluster-27903.23820	0.932103	0.0067586	0.95081	0.0035699	Vitvi14g01812	Bromo-adjacenty (BAH) domain-containing protein	Regulation overview.Regulation of gene expression.Regulation of transcription.Transcription factor.PHD family transcription factor	--	--
Cluster-27903.23941	0.823391	0.0440316	0.930533	0.0070709	#N/A	#N/A	#N/A	--	--
Cluster-27903.23947	0.850952	0.0316675	0.891838	0.0169159	Vitvi05g01255	Protein transport protein Sec23A	Transport overview.Macromolecule transport.Protein transport.Protein coat	GO:0006355	regulation of transcription, DNA-templated
Cluster-27903.24028	0.835443	0.0383907	0.902954	0.0136698	#N/A	#N/A	#N/A	--	--
Cluster-27903.24103	0.938246	0.00560257	0.815339	0.0480009	#N/A	#N/A	#N/A	--	--
Cluster-27903.24128	0.92966	0.00724766	0.947689	0.00403314	#N/A	#N/A	#N/A	--	--
Cluster-27903.24154	0.897965	0.0150856	0.942964	0.00478683	#N/A	#N/A	#N/A	GO:0006486	protein glycosylation
Cluster-27903.24191	0.945385	0.00439277	0.965321	0.00178308	#N/A	#N/A	#N/A	--	--
Cluster-27903.24192	0.888575	0.0179315	0.854637	0.0301597	#N/A	#N/A	#N/A	--	--
Cluster-27903.24196	0.86829	0.0248789	0.858424	0.0286469	#N/A	#N/A	#N/A	GO:0009878	nodule morphogenesis
Cluster-27903.24279	0.864094	0.0264504	0.918523	0.0096872	Vitvi03g00713	Unknown	Unknown	GO:0006355//GO:0007165//GO:0055114//GO:0006825//GO:0035434//GO:0000724//GO:0016197	regulation of transcription, DNA-templated//signal transduction//oxidation-reduction process//copper ion transport//copper ion transmembrane transport//double-strand break repair via homologous recombination//endosomal transport
Cluster-27903.24372	0.877521	0.0215831	0.974743	0.000948806	#N/A	#N/A	#N/A	GO:0007165//GO:0007606	signal transduction//sensory perception of chemical stimulus
Cluster-27903.24449	0.859773	0.0281167	0.876137	0.0220629	#N/A	#N/A	#N/A	--	--
Cluster-27903.24452	0.887564	0.018252	0.980241	0.000581783	#N/A	#N/A	#N/A	GO:0030683	mitigation of host immune response by virus
Cluster-27903.24507	0.866342	0.0256028	0.901253	0.0141451	#N/A	#N/A	#N/A	--	--
Cluster-27903.24617	0.837497	0.0374652	0.945597	0.0043591	#N/A	#N/A	#N/A	--	--
Cluster-27903.24759	0.967199	0.00159621	0.965178	0.00179773	#N/A	#N/A	#N/A	GO:0006888//GO:0006355	endoplasmic reticulum to Golgi vesicle-mediated transport//regulation of transcription, DNA-templated
Cluster-27903.24778	0.909478	0.0119205	0.91329	0.010952	#N/A	#N/A	#N/A	GO:0055114	oxidation-reduction process
Cluster-27903.25002	0.896353	0.0155572	0.991622	0.00010499	#N/A	#N/A	#N/A	GO:0055085	transmembrane transport
Cluster-27903.25022	0.9296	0.00725982	0.888076	0.0180894	#N/A	#N/A	#N/A	--	--
Cluster-27903.25039	0.892629	0.016674	0.971708	0.00118935	#N/A	#N/A	#N/A	--	--
Cluster-27903.25142	0.858252	0.0287147	0.882444	0.0199169	#N/A	#N/A	#N/A	--	--
Cluster-27903.25314	0.844793	0.0342643	0.903408	0.0135444	#N/A	#N/A	#N/A	GO:0006879	cellular iron ion homeostasis
Cluster-27903.25342	0.911661	0.011361	0.969849	0.00134991	Vitvi11g00328	Protein kinase	Signaling.Signaling pathway.Protein kinase	GO:0019700	organic phosphonate catabolic process
Cluster-27903.25475	0.849763	0.0321611	0.903679	0.0134697	#N/A	#N/A	#N/A	--	--
Cluster-27903.25502	0.813256	0.0490537	0.873236	0.0230851	#N/A	#N/A	#N/A	--	--
Cluster-27903.25526	0.887302	0.0183357	0.979038	0.000654501	#N/A	#N/A	#N/A	--	--
Cluster-27903.25615	0.884523	0.0192326	0.917676	0.00988692	#N/A	#N/A	#N/A	--	--
Cluster-27903.25650	0.940652	0.00517881	0.837893	0.0372881	Vitvi03g00306	F-box domain containing protein	Metabolism.Primary metabolism.Protein metabolism and modification.Proteolysis.cytoplasmic and nuclear protein degradation.Ubiquitin-mediated proteolysis	--	--
Cluster-27903.25699	0.948216	0.00395299	0.962842	0.00204547	#N/A	#N/A	#N/A	--	--
Cluster-27903.25753	0.952829	0.00328516	0.879872	0.0207794	#N/A	#N/A	#N/A	--	--
Cluster-27903.25813	0.835044	0.0385715	0.862309	0.0271328	#N/A	#N/A	#N/A	--	--
Cluster-27903.26035	0.85876	0.0285141	0.888897	0.0178302	#N/A	#N/A	#N/A	GO:0055114	oxidation-reduction process
Cluster-27903.26046	0.903316	0.0135699	0.845635	0.0339038	Vitvi08g01991	Membrane protein ycf1	Unknown	--	--
Cluster-27903.26204	0.946398	0.00423271	0.986659	0.0002658	#N/A	#N/A	#N/A	--	--
Cluster-27903.26296	0.920213	0.00929507	0.919426	0.00947678	#N/A	#N/A	#N/A	--	--
Cluster-27903.26388	0.969668	0.00136613	0.866036	0.0257176	#N/A	#N/A	#N/A	--	--
Cluster-27903.26391	0.837902	0.0372842	0.906657	0.0126627	#N/A	#N/A	#N/A	--	--
Cluster-27903.26399	0.92098	0.00911956	0.914786	0.0105828	#N/A	#N/A	#N/A	GO:0042157//GO:0006397	lipoprotein metabolic process//mRNA processing
Cluster-27903.26703	0.905271	0.0130354	0.923001	0.00866503	#N/A	#N/A	#N/A	--	--
Cluster-27903.26869	0.964643	0.00185309	0.896608	0.0154823	#N/A	#N/A	#N/A	--	--
Cluster-27903.27041	0.881159	0.0203454	0.983257	0.000418138	#N/A	#N/A	#N/A	--	--
Cluster-27903.27151	0.826005	0.0427776	0.955304	0.00295199	#N/A	#N/A	#N/A	--	--
Cluster-27903.27171	0.849011	0.0324754	0.937175	0.00579649	#N/A	#N/A	#N/A	GO:0006355	regulation of transcription, DNA-templated
Cluster-27903.27213	0.893509	0.0164067	0.964785	0.00183836	#N/A	#N/A	#N/A	--	--
Cluster-27903.27327	0.817276	0.0470318	0.90098	0.0142219	#N/A	#N/A	#N/A	GO:0000160//GO:0018189	phosphorelay signal transduction system//pyrroloquinoline quinone biosynthetic process
Cluster-27903.27336	0.849788	0.0321508	0.914502	0.0106523	#N/A	#N/A	#N/A	--	--
Cluster-27903.27338	0.953435	0.00320194	0.82571	0.0429182	#N/A	#N/A	#N/A	GO:0006464//GO:0015074	cellular protein modification process//DNA integration
Cluster-27903.27339	0.956551	0.00279069	0.837325	0.0375424	#N/A	#N/A	#N/A	--	--
Cluster-27903.27435	0.94421	0.004582	0.888923	0.0178219	#N/A	#N/A	#N/A	--	--
Cluster-27903.27591	0.839174	0.0367176	0.958665	0.0025275	#N/A	#N/A	#N/A	--	--
Cluster-27903.27706	0.887886	0.0181497	0.865286	0.0259994	#N/A	#N/A	#N/A	--	--
Cluster-27903.28037	0.869994	0.0242537	0.967563	0.0015612	#N/A	#N/A	#N/A	GO:0006013//GO:0006000	mannose metabolic process//fructose metabolic process
Cluster-27903.2811	0.876523	0.0219285	0.910863	0.0115641	#N/A	#N/A	#N/A	--	--
Cluster-27903.28367	0.821444	0.044977	0.855238	0.0299174	Vitvi06g01283	WD40	Unknown	GO:0006807	nitrogen compound metabolic process
Cluster-27903.28376	0.840643	0.0360685	0.942032	0.00494307	#N/A	#N/A	#N/A	GO:0015074	DNA integration
Cluster-27903.28646	0.92919	0.00734352	0.960084	0.00235813	#N/A	#N/A	#N/A	--	--
Cluster-27903.28755	0.900324	0.0144077	0.984662	0.0003511	#N/A	#N/A	#N/A	--	--
Cluster-27903.29149	0.947751	0.00402363	0.833548	0.0392537	Vitvi14g00318	Arabidopsis histidine phosphotransfer AHP1	Signaling.Hormone Signaling.Cytokinin Signaling.Cytokinin-mediated Signaling pathway	--	--
Cluster-27903.29222	0.966805	0.00163456	0.825751	0.042899	#N/A	#N/A	#N/A	--	--
Cluster-27903.29551	0.901885	0.0139676	0.936345	0.00594905	#N/A	#N/A	#N/A	--	--
Cluster-27903.29559	0.905868	0.0128742	0.842995	0.0350409	Vitvi06g01251	CYP86A2	Metabolism.Cellular metabolism.Oxidation reduction.Cytochrome P450 oxidoreductase	GO:0055114//GO:0006821	oxidation-reduction process//chloride transport
Cluster-27903.29700	0.885224	0.0190042	0.968525	0.00147046	#N/A	#N/A	#N/A	--	--
Cluster-27903.29761	0.853983	0.030425	0.849372	0.0323243	#N/A	#N/A	#N/A	GO:0006570//GO:0006470	tyrosine metabolic process//protein dephosphorylation
Cluster-27903.29990	0.894618	0.0160729	0.954315	0.00308307	#N/A	#N/A	#N/A	--	--
Cluster-27903.30061	0.905043	0.0130971	0.819313	0.0460221	#N/A	#N/A	#N/A	--	--
Cluster-27903.30178	0.904259	0.0133108	0.919927	0.00936081	Vitvi08g01551.1.6037826f	Ubiquitin-protein ligase E3 B	Metabolism.Primary metabolism.Protein metabolism and modification.Proteolysis.cytoplasmic and nuclear protein degradation.Ubiquitin-mediated proteolysis	--	--
Cluster-27903.30685	0.918527	0.00968645	0.863926	0.0265145	#N/A	#N/A	#N/A	GO:0043093//GO:0090529	FtsZ-dependent cytokinesis//cell septum assembly
Cluster-27903.30943	0.869838	0.0243107	0.875408	0.0223178	#N/A	#N/A	#N/A	--	--
Cluster-27903.32419	0.942456	0.00487168	0.938038	0.00563996	#N/A	#N/A	#N/A	--	--
Cluster-27903.32804	0.917194	0.0100014	0.886258	0.01867	#N/A	#N/A	#N/A	--	--
Cluster-27903.33266	0.875594	0.0222524	0.885869	0.0187956	Vitvi16g00024	Unknown protein	Unknown	GO:0006813	potassium ion transport
Cluster-27903.33793	0.858837	0.0284838	0.941713	0.0049971	Vitvi09g00225	Early flowering 3	Signaling.Signaling pathway.Circadian clock Signaling	--	--
Cluster-27903.33970	0.976871	0.000796236	0.953367	0.00321131	#N/A	#N/A	#N/A	--	--
Cluster-27903.34569	0.834892	0.0386403	0.963165	0.00201022	#N/A	#N/A	#N/A	--	--
Cluster-27903.35336	0.961557	0.00218839	0.852068	0.031207	#N/A	#N/A	#N/A	--	--
Cluster-27903.35787	0.925274	0.00816727	0.927234	0.00774964	#N/A	#N/A	#N/A	GO:0006355//GO:0006468//GO:0015986	regulation of transcription, DNA-templated//protein phosphorylation//ATP synthesis coupled proton transport
Cluster-27903.35799	0.875874	0.0221546	0.95214	0.00338105	#N/A	#N/A	#N/A	--	--
Cluster-27903.36098	0.918496	0.00969363	0.889958	0.0174975	#N/A	#N/A	#N/A	--	--
Cluster-27903.36352	0.913851	0.0108128	0.855345	0.0298743	#N/A	#N/A	#N/A	GO:0006090//GO:0006814//GO:0036376//GO:0006525//GO:0006560	pyruvate metabolic process//sodium ion transport//sodium ion export across plasma membrane//arginine metabolic process//proline metabolic process
Cluster-27903.36444	0.878091	0.0213867	0.953469	0.00319732	#N/A	#N/A	#N/A	--	--
Cluster-27903.36638	0.83139	0.0402473	0.848648	0.0326275	#N/A	#N/A	#N/A	--	--
Cluster-27903.36702	0.888201	0.0180499	0.930654	0.00704652	#N/A	#N/A	#N/A	--	--
Cluster-27903.36934	0.935959	0.00602054	0.947125	0.00411979	#N/A	#N/A	#N/A	GO:0015979	photosynthesis
Cluster-27903.3706	0.85108	0.0316145	0.965118	0.00180391	#N/A	#N/A	#N/A	--	--
Cluster-27903.37148	0.956502	0.00279696	0.984278	0.000368836	#N/A	#N/A	#N/A	GO:0006396	RNA processing
Cluster-27903.37421	0.894615	0.0160737	0.993543	6.23976e-05	#N/A	#N/A	#N/A	--	--
Cluster-27903.37511	0.872447	0.0233672	0.977926	0.000725522	#N/A	#N/A	#N/A	--	--
Cluster-27903.37621	0.959669	0.00240703	0.967906	0.00152849	Vitvi13g00573	Myb family transcription factor	Regulation overview.Regulation of gene expression.Regulation of transcription.Transcription factor.MYB family transcription factor	GO:0042254//GO:0006412	ribosome biogenesis//translation
Cluster-27903.37664	0.81332	0.0490211	0.936965	0.0058348	#N/A	#N/A	#N/A	--	--
Cluster-27903.38133	0.821313	0.0450407	0.944805	0.0044857	#N/A	#N/A	#N/A	--	--
Cluster-27903.38185	0.873507	0.0229887	0.933498	0.00648668	Vitvi01g00993	SUR2	Metabolism.Primary metabolism.Lipid metabolism.Sphingolipid metabolism	GO:0015074//GO:0006397	DNA integration//mRNA processing
Cluster-27903.38187	0.960273	0.00233598	0.880043	0.0207214	Vitvi12g04594	0	0	GO:0097588//GO:0006123	archaeal or bacterial-type flagellum-dependent cell motility//mitochondrial electron transport, cytochrome c to oxygen
Cluster-27903.38205	0.8808	0.0204662	0.861841	0.0273133	#N/A	#N/A	#N/A	--	--
Cluster-27903.38428	0.883436	0.019589	0.888888	0.017833	#N/A	#N/A	#N/A	--	--
Cluster-27903.38494	0.829276	0.0412321	0.86911	0.0245769	#N/A	#N/A	#N/A	--	--
Cluster-27903.38515	0.880399	0.0206014	0.958688	0.00252471	#N/A	#N/A	#N/A	--	--
Cluster-27903.38556	0.814956	0.0481939	0.833565	0.0392457	#N/A	#N/A	#N/A	GO:0006506	GPI anchor biosynthetic process
Cluster-27903.38567	0.860125	0.0279794	0.967878	0.00153115	#N/A	#N/A	#N/A	--	--
Cluster-27903.38952	0.830792	0.0405248	0.945629	0.00435394	#N/A	#N/A	#N/A	--	--
Cluster-27903.39074	0.886136	0.0187095	0.974291	0.000982922	#N/A	#N/A	#N/A	GO:0016485	protein processing
Cluster-27903.39121	0.840429	0.0361628	0.975897	0.000864403	#N/A	#N/A	#N/A	--	--
Cluster-27903.39141	0.95822	0.0025819	0.822715	0.0443589	Vitvi14g01978	Polypyrimidine tract-binding protein	Unknown	--	--
Cluster-27903.39224	0.957475	0.0026741	0.94199	0.00495007	#N/A	#N/A	#N/A	--	--
Cluster-27903.39367	0.871998	0.023528	0.890848	0.017221	#N/A	#N/A	#N/A	--	--
Cluster-27903.39525	0.834965	0.0386073	0.930451	0.00708731	#N/A	#N/A	#N/A	--	--
Cluster-27903.39539	0.870329	0.0241317	0.961077	0.00224302	#N/A	#N/A	#N/A	--	--
Cluster-27903.39572	0.953219	0.00323155	0.838258	0.0371249	#N/A	#N/A	#N/A	--	--
Cluster-27903.39608	0.881612	0.020194	0.973529	0.00104182	#N/A	#N/A	#N/A	--	--
Cluster-27903.39640	0.975615	0.000884728	0.935616	0.00608445	#N/A	#N/A	#N/A	--	--
Cluster-27903.39985	0.962409	0.00209304	0.838518	0.0370094	#N/A	#N/A	#N/A	--	--
Cluster-27903.40037	0.972665	0.00111059	0.880371	0.0206106	#N/A	#N/A	#N/A	--	--
Cluster-27903.40166	0.870834	0.0239481	0.876877	0.0218058	#N/A	#N/A	#N/A	GO:0030154	cell differentiation
Cluster-27903.40233	0.861809	0.0273255	0.947522	0.0040587	#N/A	#N/A	#N/A	--	--
Cluster-27903.40234	0.875934	0.0221336	0.960024	0.00236513	#N/A	#N/A	#N/A	--	--
Cluster-27903.40244	0.819353	0.0460022	0.962493	0.00208373	#N/A	#N/A	#N/A	--	--
Cluster-27903.40249	0.862615	0.0270154	0.913651	0.0108623	#N/A	#N/A	#N/A	GO:0006812	cation transport
Cluster-27903.40259	0.968162	0.00150435	0.881191	0.0203349	Vitvi14g00076	Pentatricopeptide (PPR) repeat-containing	Diverse functions.Gene family with diverse functions.Pentatricopeptide domain family	--	--
Cluster-27903.40304	0.81911	0.0461221	0.909384	0.0119449	#N/A	#N/A	#N/A	--	--
Cluster-27903.40390	0.876944	0.0217824	0.959648	0.00240953	#N/A	#N/A	#N/A	GO:0015074	DNA integration
Cluster-27903.40392	0.869545	0.0244177	0.967653	0.00155257	#N/A	#N/A	#N/A	GO:0036297	interstrand cross-link repair
Cluster-27903.40450	0.853397	0.0306631	0.924614	0.00831026	#N/A	#N/A	#N/A	--	--
Cluster-27903.40471	0.862167	0.0271878	0.917507	0.00992685	#N/A	#N/A	#N/A	--	--
Cluster-27903.40489	0.937453	0.00574593	0.863082	0.0268365	#N/A	#N/A	#N/A	--	--
Cluster-27903.40501	0.97451	0.000966336	0.92214	0.00885721	#N/A	#N/A	#N/A	--	--
Cluster-27903.40535	0.822557	0.0444353	0.86782	0.0250527	#N/A	#N/A	#N/A	--	--
Cluster-27903.40581	0.970768	0.00126931	0.9792	0.00064446	#N/A	#N/A	#N/A	GO:0009405//GO:0006810	pathogenesis//transport
Cluster-27903.40625	0.82887	0.0414224	0.838224	0.0371405	#N/A	#N/A	#N/A	GO:0007030	Golgi organization
Cluster-27903.40712	0.891632	0.0169792	0.877405	0.0216232	#N/A	#N/A	#N/A	--	--
Cluster-27903.40770	0.972558	0.00111922	0.939435	0.00539104	#N/A	#N/A	#N/A	GO:0016192//GO:0006886	vesicle-mediated transport//intracellular protein transport
Cluster-27903.40797	0.882424	0.0199236	0.880059	0.020716	#N/A	#N/A	#N/A	--	--
Cluster-27903.40851	0.909	0.0120448	0.910233	0.0117255	#N/A	#N/A	#N/A	--	--
Cluster-27903.40943	0.829634	0.0410645	0.917485	0.00993226	#N/A	#N/A	#N/A	--	--
Cluster-27903.40986	0.838498	0.0370182	0.985523	0.000312872	#N/A	#N/A	#N/A	--	--
Cluster-27903.41046	0.817633	0.0468542	0.910686	0.0116092	#N/A	#N/A	#N/A	--	--
Cluster-27903.41071	0.841927	0.0355056	0.901473	0.0140832	#N/A	#N/A	#N/A	--	--
Cluster-27903.41210	0.974957	0.000932911	0.877861	0.0214659	#N/A	#N/A	#N/A	--	--
Cluster-27903.41249	0.883326	0.019625	0.97503	0.000927462	Vitvi09g01698	R protein disease resistance protein	Response to stimulus.Stress response.Biotic stress response.Plant-pathogen interaction.R proteins from Plant-pathogen interaction	--	--
Cluster-27903.41312	0.959236	0.00245872	0.878041	0.0214039	Vitvi02g00222	RabGAP/TBC domain-containing protein	Signaling.Signaling pathway.G-protein signaling pathway.RAB-GTPase regulation	--	--
Cluster-27903.41465	0.961844	0.00215606	0.975631	0.000883501	#N/A	#N/A	#N/A	--	--
Cluster-27903.41503	0.822026	0.0446936	0.948166	0.00396047	#N/A	#N/A	#N/A	--	--
Cluster-27903.41563	0.956705	0.00277113	0.945444	0.00438328	#N/A	#N/A	#N/A	--	--
Cluster-27903.41584	0.811634	0.0498807	0.850736	0.031757	Vitvi14g01785	Unknown protein	Unknown	--	--
Cluster-27903.41631	0.954344	0.0030791	0.934538	0.00628763	#N/A	#N/A	#N/A	--	--
Cluster-27903.41642	0.953277	0.00322361	0.954676	0.00303478	#N/A	#N/A	#N/A	--	--
Cluster-27903.41673	0.831582	0.0401583	0.930557	0.00706612	#N/A	#N/A	#N/A	--	--
Cluster-27903.41765	0.851922	0.0312673	0.929491	0.00728201	#N/A	#N/A	#N/A	--	--
Cluster-27903.41907	0.839766	0.0364555	0.868705	0.0247258	Vitvi06g04419	0	0	--	--
Cluster-27903.41919	0.846778	0.0334168	0.94836	0.00393121	#N/A	#N/A	#N/A	--	--
Cluster-27903.41920	0.818129	0.0466079	0.829542	0.0411075	#N/A	#N/A	#N/A	--	--
Cluster-27903.41927	0.904191	0.0133294	0.977027	0.00078558	#N/A	#N/A	#N/A	--	--
Cluster-27903.41932	0.921444	0.00901423	0.866079	0.0257012	#N/A	#N/A	#N/A	--	--
Cluster-27903.41993	0.887441	0.0182912	0.817182	0.0470783	#N/A	#N/A	#N/A	--	--
Cluster-27903.42043	0.828733	0.0414869	0.866124	0.0256845	#N/A	#N/A	#N/A	--	--
Cluster-27903.42047	0.825113	0.0432037	0.896799	0.0154262	#N/A	#N/A	#N/A	--	--
Cluster-27903.42196	0.941843	0.00497494	0.88961	0.0176062	Vitvi10g04313	0	0	--	--
Cluster-27903.42231	0.897641	0.0151798	0.95834	0.00256718	#N/A	#N/A	#N/A	--	--
Cluster-27903.42284	0.85526	0.0299084	0.818574	0.0463875	#N/A	#N/A	#N/A	GO:0055114	oxidation-reduction process
Cluster-27903.42296	0.817805	0.0467686	0.908813	0.0120934	#N/A	#N/A	#N/A	--	--
Cluster-27903.42315	0.862357	0.0271144	0.939815	0.00532431	#N/A	#N/A	#N/A	--	--
Cluster-27903.42398	0.838619	0.0369642	0.943496	0.00469889	#N/A	#N/A	#N/A	--	--
Cluster-27903.42459	0.858991	0.0284235	0.961626	0.00218056	#N/A	#N/A	#N/A	--	--
Cluster-27903.42514	0.955831	0.00288331	0.961093	0.00224121	#N/A	#N/A	#N/A	--	--
Cluster-27903.42541	0.843488	0.0348269	0.883697	0.019503	Vitvi16g01377	Unknown protein	Unknown	--	--
Cluster-27903.42598	0.873332	0.0230511	0.928182	0.00755154	#N/A	#N/A	#N/A	--	--
Cluster-27903.42702	0.825925	0.0428157	0.893097	0.0165316	#N/A	#N/A	#N/A	--	--
Cluster-27903.42717	0.892023	0.016859	0.972225	0.0011465	#N/A	#N/A	#N/A	--	--
Cluster-27903.42786	0.957959	0.00261398	0.939451	0.00538824	#N/A	#N/A	#N/A	GO:0042254	ribosome biogenesis
Cluster-27903.42818	0.852817	0.0309	0.947626	0.00404278	#N/A	#N/A	#N/A	--	--
Cluster-27903.42827	0.956422	0.00280721	0.825909	0.0428235	#N/A	#N/A	#N/A	--	--
Cluster-27903.42941	0.862009	0.0272483	0.975025	0.000927803	#N/A	#N/A	#N/A	--	--
Cluster-27903.42947	0.824492	0.0435017	0.811709	0.0498423	#N/A	#N/A	#N/A	--	--
Cluster-27903.42975	0.907766	0.0123684	0.979502	0.000625918	#N/A	#N/A	#N/A	--	--
Cluster-27903.42991	0.887565	0.0182516	0.888788	0.0178643	#N/A	#N/A	#N/A	--	--
Cluster-27903.43034	0.921979	0.00889353	0.961499	0.002195	#N/A	#N/A	#N/A	--	--
Cluster-27903.43052	0.931599	0.00685798	0.988348	0.000202855	#N/A	#N/A	#N/A	GO:0005982//GO:0006465//GO:0005985//GO:0006011//GO:0030244//GO:0043386	starch metabolic process//signal peptide processing//sucrose metabolic process//UDP-glucose metabolic process//cellulose biosynthetic process//mycotoxin biosynthetic process
Cluster-27903.43159	0.92134	0.00903775	0.980719	0.000554045	#N/A	#N/A	#N/A	GO:0009405//GO:0006355	pathogenesis//regulation of transcription, DNA-templated
Cluster-27903.43267	0.921215	0.00906602	0.98586	0.000298496	#N/A	#N/A	#N/A	GO:0009306	protein secretion
Cluster-27903.43343	0.837389	0.0375134	0.949795	0.00371752	#N/A	#N/A	#N/A	--	--
Cluster-27903.43353	0.85354	0.0306049	0.906736	0.0126418	#N/A	#N/A	#N/A	--	--
Cluster-27903.43366	0.869354	0.0244878	0.86766	0.0251119	#N/A	#N/A	#N/A	GO:0006013//GO:0006000//GO:0006094//GO:0006020//GO:0046486//GO:0006096//GO:0015976	mannose metabolic process//fructose metabolic process//gluconeogenesis//inositol metabolic process//glycerolipid metabolic process//glycolytic process//carbon utilization
Cluster-27903.43639	0.823839	0.0438155	0.950183	0.00366082	#N/A	#N/A	#N/A	--	--
Cluster-27903.43701	0.866778	0.0254401	0.886538	0.0185801	Vitvi17g00692	Dentin sialophosphoprotein	Unclear	--	--
Cluster-27903.4373	0.884456	0.0192542	0.965791	0.00173535	#N/A	#N/A	#N/A	--	--
Cluster-27903.43760	0.828987	0.0413673	0.831223	0.0403248	#N/A	#N/A	#N/A	--	--
Cluster-27903.43900	0.887624	0.018233	0.941073	0.00510635	#N/A	#N/A	#N/A	--	--
Cluster-27903.43940	0.902175	0.0138865	0.94219	0.00491638	#N/A	#N/A	#N/A	--	--
Cluster-27903.43982	0.854249	0.0303168	0.909462	0.0119246	#N/A	#N/A	#N/A	--	--
Cluster-27903.44072	0.891398	0.0170512	0.895324	0.0158622	#N/A	#N/A	#N/A	--	--
Cluster-27903.44258	0.83735	0.0375309	0.913486	0.0109033	#N/A	#N/A	#N/A	--	--
Cluster-27903.44353	0.855899	0.0296515	0.943196	0.00474846	#N/A	#N/A	#N/A	--	--
Cluster-27903.44391	0.822318	0.0445514	0.973174	0.00106983	#N/A	#N/A	#N/A	--	--
Cluster-27903.44415	0.877644	0.0215406	0.942897	0.00479811	Vitvi01g04383	0	0	--	--
Cluster-27903.44423	0.860539	0.0278178	0.889577	0.0176165	#N/A	#N/A	#N/A	GO:0006355	regulation of transcription, DNA-templated
Cluster-27903.44623	0.831299	0.0402895	0.981284	0.000522177	#N/A	#N/A	#N/A	--	--
Cluster-27903.44659	0.93472	0.00625311	0.975338	0.000904838	Vitvi18g01761	TIR-NBS-LRR disease resistance	Diverse functions.Gene family with diverse functions.NBS-LRR superfamily	GO:0006807	nitrogen compound metabolic process
Cluster-27903.44767	0.928202	0.00754734	0.906522	0.0126989	#N/A	#N/A	#N/A	--	--
Cluster-27903.44796	0.829382	0.0411823	0.970502	0.00129233	#N/A	#N/A	#N/A	--	--
Cluster-27903.44899	0.893245	0.0164866	0.94278	0.00481755	#N/A	#N/A	#N/A	--	--
Cluster-27903.44923	0.952966	0.00326627	0.831885	0.0400185	Vitvi19g00407	Unknown	Unknown	--	--
Cluster-27903.44958	0.915507	0.0104069	0.922179	0.00884859	#N/A	#N/A	#N/A	--	--
Cluster-27903.45061	0.949313	0.00378862	0.930881	0.00700105	#N/A	#N/A	#N/A	--	--
Cluster-27903.45132	0.882317	0.0199591	0.972981	0.00108518	#N/A	#N/A	#N/A	GO:0051782//GO:0009432	negative regulation of cell division//SOS response
Cluster-27903.45297	0.965211	0.00179436	0.958311	0.00257071	#N/A	#N/A	#N/A	--	--
Cluster-27903.4531	0.964698	0.00184734	0.891243	0.0170989	#N/A	#N/A	#N/A	--	--
Cluster-27903.45497	0.859273	0.0283126	0.959377	0.00244186	#N/A	#N/A	#N/A	--	--
Cluster-27903.45525	0.876912	0.0217934	0.814894	0.0482249	#N/A	#N/A	#N/A	--	--
Cluster-27903.45550	0.966204	0.00169395	0.951833	0.00342419	#N/A	#N/A	#N/A	--	--
Cluster-27903.45551	0.848059	0.0328751	0.814525	0.0484114	#N/A	#N/A	#N/A	--	--
Cluster-27903.45573	0.824755	0.0433753	0.918582	0.00967351	#N/A	#N/A	#N/A	--	--
Cluster-27903.45878	0.928165	0.00755511	0.989546	0.000163369	#N/A	#N/A	#N/A	--	--
Cluster-27903.45909	0.84442	0.0344246	0.984941	0.000338455	#N/A	#N/A	#N/A	--	--
Cluster-27903.4596	0.932372	0.0067057	0.870264	0.0241554	#N/A	#N/A	#N/A	--	--
Cluster-27903.46255	0.888433	0.0179766	0.908985	0.0120486	#N/A	#N/A	#N/A	--	--
Cluster-27903.46305	0.953746	0.00315963	0.940738	0.00516393	#N/A	#N/A	#N/A	--	--
Cluster-27903.46678	0.84651	0.0335306	0.886962	0.0184443	Vitvi13g00001	Tafazzin	Metabolism.Primary metabolism.Lipid metabolism.Glycerolipid metabolism.Glycerophospholipid metabolism	--	--
Cluster-27903.4856	0.871205	0.0238138	0.975957	0.000860169	#N/A	#N/A	#N/A	--	--
Cluster-27903.4932	0.910805	0.0115787	0.938191	0.0056125	#N/A	#N/A	#N/A	--	--
Cluster-27903.49517	0.8752	0.0223906	0.849916	0.0320975	#N/A	#N/A	#N/A	--	--
Cluster-27903.49576	0.901083	0.014193	0.970287	0.00131119	#N/A	#N/A	#N/A	--	--
Cluster-27903.49855	0.814188	0.0485813	0.855475	0.029822	#N/A	#N/A	#N/A	--	--
Cluster-27903.49916	0.824948	0.0432829	0.966184	0.00169591	#N/A	#N/A	#N/A	--	--
Cluster-27903.50052	0.812419	0.0494799	0.860557	0.0278109	#N/A	#N/A	#N/A	GO:0006357	regulation of transcription by RNA polymerase II
Cluster-27903.5026	0.928529	0.00747951	0.95948	0.00242952	#N/A	#N/A	#N/A	GO:0019348	dolichol metabolic process
Cluster-27903.50573	0.868736	0.0247147	0.919437	0.00947427	#N/A	#N/A	#N/A	--	--
Cluster-27903.50582	0.923353	0.00858702	0.949186	0.00380743	#N/A	#N/A	#N/A	--	--
Cluster-27903.50992	0.972397	0.00113236	0.964318	0.00188715	#N/A	#N/A	#N/A	GO:0009405	pathogenesis
Cluster-27903.51049	0.822923	0.044258	0.924975	0.00823191	#N/A	#N/A	#N/A	GO:0006888//GO:0006886	endoplasmic reticulum to Golgi vesicle-mediated transport//intracellular protein transport
Cluster-27903.51559	0.817284	0.0470276	0.895537	0.0157988	#N/A	#N/A	#N/A	GO:0007010	cytoskeleton organization
Cluster-27903.51991	0.850874	0.0316999	0.964923	0.00182402	#N/A	#N/A	#N/A	--	--
Cluster-27903.52219	0.949277	0.003794	0.881489	0.0202349	#N/A	#N/A	#N/A	--	--
Cluster-27903.53398	0.829321	0.041211	0.953499	0.00319324	#N/A	#N/A	#N/A	--	--
Cluster-27903.53425	0.811971	0.0497083	0.832819	0.0395881	#N/A	#N/A	#N/A	--	--
Cluster-27903.54552	0.980359	0.000574838	0.843684	0.0347421	Vitvi18g02131	Avirulence induced gene (AIG1)	Transport overview.Primary Active Transporters.P-P-bond hydrolysis-driven transporters.Chloroplast Env Prot Translocase	GO:0015986	ATP synthesis coupled proton transport
Cluster-27903.54983	0.894918	0.0159832	0.874786	0.0225361	#N/A	#N/A	#N/A	--	--
Cluster-27903.55147	0.833911	0.0390875	0.963493	0.00197479	#N/A	#N/A	#N/A	GO:0006298	mismatch repair
Cluster-27903.56673	0.887583	0.018246	0.81376	0.0487983	Vitvi14g02558	Kinesin motor protein	Cellular process.Cellular component organization and biogenesis.Cytoskeleton organization and biogenesis.Microtubule organization and biogenesis.Microtubule-driven movement	GO:0007017//GO:0006260//GO:0006270//GO:0007018	microtubule-based process//DNA replication//DNA replication initiation//microtubule-based movement
Cluster-27903.57554	0.855741	0.0297149	0.965958	0.00171861	#N/A	#N/A	#N/A	--	--
Cluster-27903.58198	0.955585	0.00291518	0.95183	0.0034246	#N/A	#N/A	#N/A	--	--
Cluster-27903.58208	0.8733	0.0230624	0.971772	0.00118395	#N/A	#N/A	#N/A	--	--
Cluster-27903.58380	0.866558	0.025522	0.98461	0.000353472	#N/A	#N/A	#N/A	--	--
Cluster-27903.59224	0.845686	0.0338817	0.96388	0.00193342	#N/A	#N/A	#N/A	--	--
Cluster-27903.59812	0.921761	0.00894256	0.823441	0.0440076	#N/A	#N/A	#N/A	GO:0006508//GO:0015979	proteolysis//photosynthesis
Cluster-27903.60088	0.916729	0.0101125	0.995118	3.56927e-05	#N/A	#N/A	#N/A	GO:0001522//GO:0006813//GO:0042254	pseudouridine synthesis//potassium ion transport//ribosome biogenesis
Cluster-27903.6159	0.950517	0.0036123	0.975378	0.000901885	#N/A	#N/A	#N/A	--	--
Cluster-27903.61774	0.94849	0.00391154	0.823649	0.0439071	#N/A	#N/A	#N/A	GO:0006525//GO:0006560//GO:0036376//GO:0006814//GO:0006090	arginine metabolic process//proline metabolic process//sodium ion export across plasma membrane//sodium ion transport//pyruvate metabolic process
Cluster-27903.61976	0.876065	0.0220879	0.923298	0.00859924	#N/A	#N/A	#N/A	--	--
Cluster-27903.6201	0.857949	0.0288346	0.921292	0.00904863	#N/A	#N/A	#N/A	GO:0006544//GO:0006566//GO:0055085//GO:0006426//GO:0006563	glycine metabolic process//threonine metabolic process//transmembrane transport//glycyl-tRNA aminoacylation//L-serine metabolic process
Cluster-27903.62038	0.879869	0.0207804	0.971758	0.00118512	#N/A	#N/A	#N/A	--	--
Cluster-27903.62039	0.945731	0.0043377	0.929168	0.00734816	#N/A	#N/A	#N/A	--	--
Cluster-27903.62258	0.896995	0.0153686	0.91118	0.0114831	#N/A	#N/A	#N/A	--	--
Cluster-27903.63114	0.88524	0.0189992	0.990038	0.000148372	#N/A	#N/A	#N/A	--	--
Cluster-27903.6443	0.871528	0.0236973	0.902464	0.013806	#N/A	#N/A	#N/A	GO:0006090//GO:0036376//GO:0006814//GO:0006560//GO:0006525	pyruvate metabolic process//sodium ion export across plasma membrane//sodium ion transport//proline metabolic process//arginine metabolic process
Cluster-27903.6549	0.839304	0.0366599	0.977483	0.00075481	#N/A	#N/A	#N/A	--	--
Cluster-27903.6681	0.86189	0.0272943	0.907465	0.0124479	#N/A	#N/A	#N/A	--	--
Cluster-27903.6786	0.964341	0.00188467	0.981933	0.000486696	#N/A	#N/A	#N/A	GO:0006355	regulation of transcription, DNA-templated
Cluster-27903.7674	0.869048	0.0245998	0.92365	0.00852149	#N/A	#N/A	#N/A	--	--
Cluster-27903.8266	0.851702	0.0313579	0.91087	0.0115622	#N/A	#N/A	#N/A	--	--
Cluster-27903.8790	0.93992	0.00530606	0.983898	0.000386807	#N/A	#N/A	#N/A	--	--
Cluster-27903.9235	0.862641	0.0270053	0.874586	0.0226067	#N/A	#N/A	#N/A	GO:0006265//GO:0008033//GO:0009451	DNA topological change//tRNA processing//RNA modification
Cluster-27903.9331	0.845082	0.0341405	0.976485	0.000822924	#N/A	#N/A	#N/A	--	--
Cluster-28334.0	0.933066	0.00657024	0.82877	0.0414693	#N/A	#N/A	#N/A	--	--
