# Supplementary material for: Study of red vine phenotypic plasticity across central-southern Italy sites: an integrated analysis of the transcriptome and weather indices through WGCNA
Source: Front Plant Sci. 2024 Nov 11;15:1498649. doi: 10.3389/fpls.2024.1498649 (PMC11586177; doi:10.3389/fpls.2024.1498649)
Supplement: Supplementary file 1 [file DataSheet1.zip › Online resource 9 - Table S5.xlsx]

## Sheet: Foglio1
Table S5. Hub genes with transcription factor annotation. Gene expression is reported in FPKM value
Gene ID	v4	A_SIC	A_MOL	A_CAM	C_SIC	C_MOL	C_CAM	Functional_annotation	Functional_category	Swissprot ID	Swissprot Description	Gene Ontology Biological Pathway	BP Description	TF
Cluster-27903.35066	Vitvi09g01518	6.75	5.09	6.49	9.46667	5.65333	8.83333	PHD finger protein alfin	Regulation overview.Regulation of gene expression.Regulation of transcription.Transcription factor.Alfin-like family transcription factor	O81488	PHD finger protein ALFIN-LIKE 4 OS=Arabidopsis thaliana OX=3702 GN=AL4 PE=1 SV=2	GO:0035556//GO:0006355	intracellular signal transduction//regulation of transcription, DNA-templated	Alfin-like
Cluster-27903.19639	Vitvi08g01966	0.25	0.43	0.54	0.276667	0.83	0.33	Dehydration-responsive element-binding protein 2F	Signaling.Hormone Signaling.Ethylene Signaling.Ethylene-mediated Signaling pathway	Q9SVX5	Dehydration-responsive element-binding protein 2F OS=Arabidopsis thaliana OX=3702 GN=DREB2F PE=1 SV=1	GO:0006355	regulation of transcription, DNA-templated	AP2/ERF->AP2/ERF-ERF
Cluster-27903.39305	Vitvi06g00360	0.336667	1.67667	1.24	1.39667	3.28	1.85667	TOE1 (target of eat1 1) related to apetala2 7	Signaling.Hormone Signaling.Ethylene Signaling.Ethylene-mediated Signaling pathway	Q9SK03	Ethylene-responsive transcription factor RAP2-7 OS=Arabidopsis thaliana OX=3702 GN=RAP2-7 PE=2 SV=2	GO:0006355	regulation of transcription, DNA-templated	AP2/ERF->AP2/ERF-ERF
Cluster-27903.4887	Vitvi16g01201	0.1	0.73	0.565	0.51	1.6	0.63	Ethylene-responsive transcription factor cytokinin response factor 4	Signaling.Hormone Signaling.Cytokinin Signaling.Cytokinin-mediated Signaling pathway	Q9SUE3	Ethylene-responsive transcription factor CRF4 OS=Arabidopsis thaliana OX=3702 GN=CRF4 PE=1 SV=2	GO:0006355	regulation of transcription, DNA-templated	AP2/ERF->AP2/ERF-ERF
Cluster-27903.25827	Vitvi07g00687	1.06667	3.81333	4.14	1.93333	5.59333	2.83	IAA12	Signaling.Hormone Signaling.Auxin Signaling.Auxin-mediated Signaling pathway	Q38829	Auxin-responsive protein IAA11 OS=Arabidopsis thaliana OX=3702 GN=IAA11 PE=1 SV=1	GO:0009235	cobalamin metabolic process	AUX/IAA
Cluster-27903.38205	#N/A	1.62333	0.79	4.15	1.07667	3.02333	4.34667	-	-	--	--	--	--	AUX/IAA
Cluster-27903.59878	Vitvi09g00336	0.143333	1.13	0.605	0.183333	1.72667	1.27333	IAA9	Signaling.Hormone Signaling.Auxin Signaling.Auxin-mediated Signaling pathway	Q9ZSY8	Auxin-responsive protein IAA27 OS=Arabidopsis thaliana OX=3702 GN=IAA27 PE=1 SV=1	--	--	AUX/IAA
Cluster-27903.35930	Vitvi18g01067	5.53333	8.11	8.605	4.49	11.6633	7.68667	BPC6/BBR/BPC6/BPC6	Regulation overview.Regulation of gene expression.Regulation of transcription.Transcription factor.BBR family transcription factor	Q8L999	Protein BASIC PENTACYSTEINE6 OS=Arabidopsis thaliana OX=3702 GN=BPC6 PE=1 SV=1	--	--	BBR-BPC
Cluster-27903.11136	Vitvi04g01662	0.0666667	0.536667	0.46	0.353333	1.58	1.11667	Basic helix-loop-helix (bHLH) family	Regulation overview.Regulation of gene expression.Regulation of transcription.Transcription factor.bHLH family transcription factor	Q9LXD8	Transcription factor HEC3 OS=Arabidopsis thaliana OX=3702 GN=HEC3 PE=1 SV=1	--	--	bHLH
Cluster-27903.22181	Vitvi08g01856	0.303333	2.34667	2.3	0.62	2.42	1.31333	Basic helix-loop-helix (bHLH) family	Regulation overview.Regulation of gene expression.Regulation of transcription.Transcription factor.bHLH family transcription factor	Q8VZ02	Transcription factor bHLH48 OS=Arabidopsis thaliana OX=3702 GN=BHLH48 PE=2 SV=1	--	--	bHLH
Cluster-27903.4913	Vitvi07g02613	0	0.71	0.395	0.05	2.54667	1.07667	Basic helix-loop-helix (bHLH) family	Regulation overview.Regulation of gene expression.Regulation of transcription.Transcription factor.bHLH family transcription factor	Q9LSL1	Transcription factor bHLH93 OS=Arabidopsis thaliana OX=3702 GN=BHLH93 PE=1 SV=1	--	--	bHLH
Cluster-27903.19500	Vitvi07g01807	0.24	1.11	1.47	0.47	1.74333	0.643333	TGA-type basic leucine zipper protein TGA1.1	Signaling.Hormone Signaling.Jasmonate salicylate signaling.Jasmonate Signaling.Jasmonate-mediated Signaling pathway	Q39237	Transcription factor TGA1 OS=Arabidopsis thaliana OX=3702 GN=TGA1 PE=1 SV=2	GO:0009069//GO:0000045//GO:0000398//GO:0016310//GO:0007165//GO:0006468//GO:0006412//GO:0042254//GO:0006355	serine family amino acid metabolic process//autophagosome assembly//mRNA splicing, via spliceosome//phosphorylation//signal transduction//protein phosphorylation//translation//ribosome biogenesis//regulation of transcription, DNA-templated	bZIP
Cluster-27903.22316	Vitvi04g01363	1.31667	3.66333	9.6	3.92333	1.69667	5.82333	Basic leucine-zipper 11 GBF6	Regulation overview.Regulation of gene expression.Regulation of transcription.Transcription factor.bZIP family transcription factor	C0Z2L5	bZIP transcription factor 44 OS=Arabidopsis thaliana OX=3702 GN=BZIP44 PE=1 SV=1	GO:0006355	regulation of transcription, DNA-templated	bZIP
Cluster-27903.19495	Vitvi07g01306	0.27	1.75	1.21	0.12	2.46	1.43	OBF binding protein 2	Regulation overview.Regulation of gene expression.Regulation of transcription.Transcription factor.C2C2-DOF family transcription factor	Q84TE9	Dof zinc finger protein DOF5.3 OS=Arabidopsis thaliana OX=3702 GN=DOF5.3 PE=2 SV=1	GO:0030153//GO:0006955//GO:0006355//GO:0016567	bacteriocin immunity//immune response//regulation of transcription, DNA-templated//protein ubiquitination	C2C2->C2C2-Dof
Cluster-27903.32088	Vitvi08g01186	18.8867	12.2133	18.545	14.49	13.6033	20.4133	OBP3 (OBF-binding protein 3)	Signaling.Hormone Signaling.Jasmonate salicylate signaling.Jasmonate Signaling.Jasmonate-mediated Signaling pathway	Q9M2U1	Dof zinc finger protein DOF3.6 OS=Arabidopsis thaliana OX=3702 GN=DOF3.6 PE=1 SV=2	GO:0006355	regulation of transcription, DNA-templated	C2C2->C2C2-Dof
Cluster-27903.29965	Vitvi14g00123	0.733333	2.6	2.175	1.61667	5.93667	2.04333	GATA transcription factor 16	Regulation overview.Regulation of gene expression.Regulation of transcription.Transcription factor.C2C2-GATA family transcription factor	Q9FJ10	GATA transcription factor 16 OS=Arabidopsis thaliana OX=3702 GN=GATA16 PE=2 SV=1	GO:0006355	regulation of transcription, DNA-templated	C2C2->C2C2-GATA
Cluster-27903.25951	Vitvi06g00304	1.51	2.78667	3.885	0.73	2.28333	2.72333	Zinc finger (C2H2 type) JACKDAW	Regulation overview.Regulation of gene expression.Regulation of transcription.Transcription factor.C2H2 family transcription factor	Q700D2	Zinc finger protein JACKDAW OS=Arabidopsis thaliana OX=3702 GN=JKD PE=1 SV=1	GO:0006468//GO:0006886//GO:0007178//GO:0009069//GO:0006888//GO:0006281//GO:0016310	protein phosphorylation//intracellular protein transport//transmembrane receptor protein serine/threonine kinase signaling pathway//serine family amino acid metabolic process//endoplasmic reticulum to Golgi vesicle-mediated transport//DNA repair//phosphorylation	C2H2
Cluster-28672.0	Vitvi08g01869	0.2	0.783333	0.55	0.133333	1.00333	0.59	No transmitting tract	Regulation overview.Regulation of gene expression.Regulation of transcription.Transcription factor.C2H2 family transcription factor	Q9SVY1	Zinc finger protein WIP2 OS=Arabidopsis thaliana OX=3702 GN=WIP2 PE=1 SV=1	--	--	C2H2
Cluster-27903.20422	Vitvi09g00531	1.03667	2.38333	2.565	1.09	4.13333	2.44667	Zinc finger (CCCH-type) family protein	Regulation overview.Regulation of gene expression.Regulation of transcription.Transcription factor.C3H family transcription factor	Q9LT81	Zinc finger CCCH domain-containing protein 39 OS=Arabidopsis thaliana OX=3702 GN=At3g19360 PE=2 SV=1	--	--	C3H
Cluster-27903.14474	Vitvi04g00320	0.166667	1	0.53	0.29	0.76	0.39	Tesmin/TSO1-like CXC domain-containing	Regulation overview.Regulation of gene expression.Regulation of transcription.Transcription factor.CPP family transcription factor	Q9SZD1	Protein tesmin/TSO1-like CXC 5 OS=Arabidopsis thaliana OX=3702 GN=TCX5 PE=1 SV=1	GO:0018916//GO:0042184//GO:0019497//GO:0042203	nitrobenzene metabolic process//xylene catabolic process//hexachlorocyclohexane metabolic process//toluene catabolic process	CPP
Cluster-27903.23228	Vitvi13g01556	0.98	6.41333	3.545	0.976667	4.11667	2.79	Scarecrow transcription factor 3 (SCL3)	Regulation overview.Regulation of gene expression.Regulation of transcription.Transcription factor.GRAS family transcription factor	Q9LPR8	Scarecrow-like protein 3 OS=Arabidopsis thaliana OX=3702 GN=SCL3 PE=1 SV=1	--	--	GRAS
Cluster-27903.29486	Vitvi09g01487	5.29667	11.3233	11.345	10.0333	17.9867	8.40667	Scarecrow transcription factor 29 (SCL29)	Regulation overview.Regulation of gene expression.Regulation of transcription.Transcription factor.GRAS family transcription factor	Q4VYC8	Protein NODULATION SIGNALING PATHWAY 1 OS=Medicago truncatula OX=3880 GN=NSP1 PE=1 SV=1	GO:0006996//GO:0002949//GO:0016567	organelle organization//tRNA threonylcarbamoyladenosine modification//protein ubiquitination	GRAS
Cluster-27903.4991	#N/A	0	0.143333	0.14	0.0733333	0.343333	0.216667	-	-	Q9SU44	Growth-regulating factor 8 OS=Arabidopsis thaliana OX=3702 GN=GRF8 PE=2 SV=1	GO:0006355	regulation of transcription, DNA-templated	GRF
Cluster-27903.17501	Vitvi01g00694	0.103333	0.983333	0.79	0.263333	1.10333	0.786667	KNAT2 (knotted1-like homeobox gene 6)	Regulation overview.Regulation of gene expression.Regulation of transcription.Transcription factor.Homeobox domain family transcription factor	Q84JS6	Homeobox protein knotted-1-like 6 OS=Arabidopsis thaliana OX=3702 GN=KNAT6 PE=1 SV=1	GO:0006355	regulation of transcription, DNA-templated	HB->HB-other
Cluster-27903.32235	Vitvi19g01688	2.38333	4.56667	4.885	2.29333	5.99333	4.82667	No hit	No hit	F4JRF5	Homeobox-DDT domain protein RLT3 OS=Arabidopsis thaliana OX=3702 GN=RLT3 PE=3 SV=1	GO:0006750	glutathione biosynthetic process	HB->HB-other
Cluster-27903.13600	Vitvi11g00339	0.0433333	1.6	0.955	0.213333	0.756667	0.463333	Heat shock transcription factor C1	Metabolism.Primary metabolism.Protein metabolism and modification.Protein folding.Chaperone-mediated protein folding.HSP-mediated protein folding	Q9LV52	Heat stress transcription factor C-1 OS=Arabidopsis thaliana OX=3702 GN=HSFC1 PE=1 SV=1	GO:0006355//GO:0006915//GO:0006887	regulation of transcription, DNA-templated//apoptotic process//exocytosis	HSF
Cluster-27903.58210	Vitvi07g00078	0.46	2.52	0.395	0.466667	1.54333	0.573333	Heat shock transcription factor A6B	Metabolism.Primary metabolism.Protein metabolism and modification.Protein folding.Chaperone-mediated protein folding.HSP-mediated protein folding	Q9LUH8	Heat stress transcription factor A-6b OS=Arabidopsis thaliana OX=3702 GN=HSFA6b PE=2 SV=1	GO:0039694//GO:0023041//GO:0006355	viral RNA genome replication//neuronal signal transduction//regulation of transcription, DNA-templated	HSF
Cluster-27903.21029	#N/A	1.45667	4.18	5.495	3.5	5.95333	3.20333	-	-	Q9SZE8	LOB domain-containing protein 39 OS=Arabidopsis thaliana OX=3702 GN=LBD39 PE=2 SV=1	--	--	LOB
Cluster-27903.39985	#N/A	0.423333	0.29	0.835	0.27	0.296667	0.796667	-	-	--	--	--	--	MADS->MADS-M-type
Cluster-27903.36947	Vitvi11g00351	41.9167	193.727	53.03	22.6833	30.4533	20.5533	Multiprotein-bridging factor 1c MBF1C	Signaling.Hormone Signaling.Ethylene Signaling.Ethylene-mediated Signaling pathway	Q9LV58	Multiprotein-bridging factor 1c OS=Arabidopsis thaliana OX=3702 GN=MBF1C PE=1 SV=1	--	--	MBF1
Cluster-27903.23677	Vitvi09g01408	2.64	3.84333	3.96	1.93333	8.17667	4.16333	Transcription termination factor mitochondrial mTERF	Regulation overview.Regulation of gene expression.Regulation of transcription.Transcription factor.MTERF	F4IHL3	Transcription termination factor MTERF2, chloroplastic OS=Arabidopsis thaliana OX=3702 GN=MTERF2 PE=3 SV=1	GO:0006811//GO:0009405//GO:0006355	ion transport//pathogenesis//regulation of transcription, DNA-templated	mTERF
Cluster-27903.26328	Vitvi14g02428	3.6	7.92667	7.33	4.08	11.9167	5.23	Transcription termination factor mitochondrial mTERF	Regulation overview.Regulation of gene expression.Regulation of transcription.Transcription factor.MTERF	F4JVI3	Transcription termination factor MTERF5, chloroplastic OS=Arabidopsis thaliana OX=3702 GN=MTERF5 PE=1 SV=1	GO:0045087//GO:0060294//GO:0060271//GO:0006270//GO:0006355	innate immune response//cilium movement involved in cell motility//cilium assembly//DNA replication initiation//regulation of transcription, DNA-templated	mTERF
Cluster-27903.22182	#N/A	1.07667	1.09667	3.29	1.8	1.42	2.23	-	-	Q8VZQ2	Transcription factor MYB61 OS=Arabidopsis thaliana OX=3702 GN=MYB61 PE=2 SV=1	--	--	MYB->MYB
Cluster-27903.36732	Vitvi02g01400	1.21333	2.13	2.48	1.76	5.00667	2.06	Myb domain protein MYB3R-4	Cellular process.Cell growth and death	Q94FL9	Transcription factor MYB3R-4 OS=Arabidopsis thaliana OX=3702 GN=MYB3R4 PE=1 SV=1	GO:0006338	chromatin remodeling	MYB->MYB
Cluster-27903.51916	Vitvi04g00158	0.186667	1.17333	1.74	0.98	2.38	0.706667	TT2 (transparent testa 2)	Cellular process.Cell growth and death	A0A2R6PN00	Transcription factor MYB123 OS=Actinidia chinensis var. chinensis OX=1590841 GN=MYB123 PE=1 SV=1	--	--	MYB->MYB
Cluster-27903.1685	Vitvi09g00112	0.0133333	0.636667	0.1	0.0333333	0.306667	0.13	Myb domain protein 7	Regulation overview.Regulation of gene expression.Regulation of transcription.Transcription factor.MYB family transcription factor	A0A4D6Q4S0	Transcription factor MYB1 OS=Crocosmia x crocosmiiflora OX=1053288 GN=MYB2 PE=2 SV=1	--	--	MYB->MYB-related
Cluster-27903.17293	Vitvi10g01641	1.10667	6.47667	2.25	0.183333	0.973333	0.36	Myb caprice CPC	Regulation overview.Regulation of gene expression.Regulation of transcription.Transcription factor.MYB-related family transcription factor	--	--	--	--	MYB->MYB-related
Cluster-27903.5034	#N/A	0.15	0.83	0.21	0.17	0.273333	0	-	-	A0A2R6PN00	Transcription factor MYB123 OS=Actinidia chinensis var. chinensis OX=1590841 GN=MYB123 PE=1 SV=1	--	--	MYB->MYB-related
Cluster-27903.19388	Vitvi14g01678	1.76667	3.54333	3.255	1.51333	4.00667	3.24	NAC domain-containing protein 44	Regulation overview.Regulation of gene expression.Regulation of transcription.Transcription factor.NAC family transcription factor	Q6NQK2	SUPPRESSOR OF GAMMA RESPONSE 1 OS=Arabidopsis thaliana OX=3702 GN=SOG1 PE=1 SV=1	GO:0006355	regulation of transcription, DNA-templated	NAC
Cluster-27903.8766	Vitvi15g01545	0	1.27333	1.11	0.12	1.23	0.81	TIP (TCV- interacting protein)	Regulation overview.Regulation of gene expression.Regulation of transcription.Transcription factor.NAC family transcription factor	Q9LKG8	NAC domain-containing protein 91 OS=Arabidopsis thaliana OX=3702 GN=NAC091 PE=1 SV=1	GO:0006355	regulation of transcription, DNA-templated	NAC
Cluster-27903.18416	Vitvi04g01483	0.0633333	0.433333	0.6	0.11	1.08667	0.936667	Histidine kinase 1 (AHK1)	Response to stimulus.Stress response.Abiotic stress response.Osmotic stress response	Q9SXL4	Histidine kinase 1 OS=Arabidopsis thaliana OX=3702 GN=AHK1 PE=1 SV=2	GO:0016310//GO:0007165//GO:0000160	phosphorylation//signal transduction//phosphorelay signal transduction system	Others
Cluster-27903.20468	Vitvi12g02441	1.09333	5.1	3.38	3.04	5.95	3.86	Zinc finger (B-box type)	Regulation overview.Regulation of gene expression.Regulation of transcription.Transcription factor.Zinc finger B-box family transcription factor	Q9LJB7	B-box zinc finger protein 32 OS=Arabidopsis thaliana OX=3702 GN=BBX32 PE=1 SV=1	--	--	Others
Cluster-27903.22072	Vitvi17g01522	1.40333	4.68333	4.98	3.48667	6.46667	3.64333	paired amphipathic helix protein Sin3a	Regulation overview.Regulation of gene expression.Regulation of transcription.Transcription factor.PAH	O48686	Paired amphipathic helix protein Sin3-like 3 OS=Arabidopsis thaliana OX=3702 GN=SNL3 PE=1 SV=3	GO:0006355	regulation of transcription, DNA-templated	Others
Cluster-27903.27327	#N/A	0.293333	0.206667	0.72	0.163333	0.3	0.393333	-	-	Q93WK5	Two-component response regulator-like APRR7 OS=Arabidopsis thaliana OX=3702 GN=APRR7 PE=1 SV=1	GO:0000160//GO:0018189	phosphorelay signal transduction system//pyrroloquinoline quinone biosynthetic process	Others
Cluster-27903.3533	Vitvi02g00011	0.01	0.286667	0.265	0.173333	0.836667	0.596667	CCT motif constans-like	Regulation overview.Regulation of gene expression.Regulation of transcription.Transcription factor.CCT family transcription factor	Q9FHH8	Zinc finger protein CONSTANS-LIKE 5 OS=Arabidopsis thaliana OX=3702 GN=COL5 PE=2 SV=2	--	--	Others
Cluster-27903.38038	Vitvi16g01289	1.17667	5.59667	6.91	2.96333	8.97667	7.34667	CCT motif constans-like	Regulation overview.Regulation of gene expression.Regulation of transcription.Transcription factor.CCT family transcription factor	O50055	Zinc finger protein CONSTANS-LIKE 1 OS=Arabidopsis thaliana OX=3702 GN=COL1 PE=1 SV=1	--	--	Others
Cluster-27903.38074	Vitvi06g00368	4.37	12.1067	6.595	5.07	9.1	5.34	Pseudo-response regulator 7 (APRR7)	Signaling.Hormone Signaling.Cytokinin Signaling.Cytokinin-mediated Signaling pathway	Q93WK5	Two-component response regulator-like APRR7 OS=Arabidopsis thaliana OX=3702 GN=APRR7 PE=1 SV=1	GO:0000160	phosphorelay signal transduction system	Others
Cluster-27903.57753	Vitvi01g01837	0.0433333	0.413333	0.075	0.0833333	0.256667	0.0633333	Squamosa promoter-binding protein 6 (SPL6)	Regulation overview.Regulation of gene expression.Regulation of transcription.Transcription factor.SBP family transcription factor	Q94JW8	Squamosa promoter-binding-like protein 6 OS=Arabidopsis thaliana OX=3702 GN=SPL6 PE=1 SV=2	--	--	SBP
Cluster-27903.40685	Vitvi05g00855	2.35667	5.76667	5.06	3.58333	10.6533	5.41333	Histone-lysine N-methyltransferase, H3 lysine-9 specific SUVH9	Metabolism.Primary metabolism.Amino acid metabolism.Lysine metabolism	Q9T0G7	Histone-lysine N-methyltransferase family member SUVH9 OS=Arabidopsis thaliana OX=3702 GN=SUVH9 PE=1 SV=1	GO:0034968//GO:0006479//GO:0006554	histone lysine methylation//protein methylation//lysine catabolic process	SET
Cluster-27903.22800	Vitvi10g00077	0.21	1.46667	1.145	0.63	1.92	0.923333	DNA helicase SNF2 domain-containing protein	Regulation overview.Regulation of gene expression.Regulation of transcription.Transcription factor.SNF2 family transcription factor	P79051	ATP-dependent helicase rhp16 OS=Schizosaccharomyces pombe (strain 972 / ATCC 24843) OX=284812 GN=rhp16 PE=3 SV=2	--	--	SNF2
Cluster-27903.17187	#N/A	0.176667	0.856667	0.765	0.376667	0.923333	0.516667	-	-	Q9ZVC2	Regulatory protein NPR5 OS=Arabidopsis thaliana OX=3702 GN=NPR5 PE=1 SV=1	--	--	TRAF
Cluster-27903.23177	Vitvi13g00728	0.883333	2.68333	1.62	0.66	1.81	1.28333	Uridylate kinase	Metabolism.Primary metabolism.Nucleobase, nucleoside, nucleotide, nucleic acid metabolism.Nucleotide metabolism.Pyrimidine metabolism	Q3AV98	Uridylate kinase OS=Synechococcus sp. (strain CC9902) OX=316279 GN=pyrH PE=3 SV=1	GO:0006355//GO:0016192//GO:0006886	regulation of transcription, DNA-templated//vesicle-mediated transport//intracellular protein transport	Trihelix
Cluster-27903.3209	Vitvi08g01505	0.0633333	0.55	0.24	0.13	0.933333	0.44	PTL (PETAL LOSS)	Regulation overview.Regulation of gene expression.Regulation of transcription.Transcription factor.Trihelix family transcription factor	Q9LZS0	Trihelix transcription factor PTL OS=Arabidopsis thaliana OX=3702 GN=PTL PE=1 SV=1	--	--	Trihelix
Cluster-27903.44638	Vitvi18g02753	0.42	2.70667	1.61	0.753333	3.19	1.74	Unknown protein	Unknown	Q6Z2G9	Tubby-like F-box protein 5 OS=Oryza sativa subsp. japonica OX=39947 GN=TULP5 PE=2 SV=1	--	--	TUB
Cluster-27903.27593	Vitvi18g00742	8.76333	3.24333	4.845	11.62	6.60667	8.42667	WRKY DNA-binding protein 7	Regulation overview.Regulation of gene expression.Regulation of transcription.Transcription factor.WRKY family transcription factor	Q9STX0	Probable WRKY transcription factor 7 OS=Arabidopsis thaliana OX=3702 GN=WRKY7 PE=2 SV=1	GO:0006355	regulation of transcription, DNA-templated	WRKY
Cluster-27903.30974	Vitvi07g00523	24.61	13.07	18.98	33.4467	20.88	33.95	WRKY DNA-binding protein 47	Regulation overview.Regulation of gene expression.Regulation of transcription.Transcription factor.WRKY family transcription factor	Q9ZSI7	Probable WRKY transcription factor 47 OS=Arabidopsis thaliana OX=3702 GN=WRKY47 PE=1 SV=2	GO:0006355	regulation of transcription, DNA-templated	WRKY
Cluster-27903.24538	Vitvi18g00493	0.14	0.856667	0.555	0.32	2.53	1.4	Zinc finger homeobox 22	Regulation overview.Regulation of gene expression.Regulation of transcription.Transcription factor.zf-HD family transcription factor	Q6YXH5	Zinc-finger homeodomain protein 1 OS=Oryza sativa subsp. japonica OX=39947 GN=ZHD1 PE=2 SV=1	--	--	zf-HD
